# Supplementary material for: [1,2-Bis(pyridin-2-ylmeth­oxy)benzene-κ4 N,O,O′,N′]bis­(nitrato-κO)cobalt(II)
Source: Acta Crystallogr Sect E Struct Rep Online. 2011 Apr 16;67(Pt 5):m598. doi: 10.1107/S1600536811013328 (PMC3089074; doi:10.1107/S1600536811013328)
Supplement: Supplementary file 1 [file e-67-0m598-sup1.cif]

##############################################################################
#                                                                            #
# This CIF contains the data in a paper accepted for publication in          #
# Acta Crystallographica Section E. It conforms to the requirements of       #
# Notes for Authors for Acta Crystallographica Section E, and has been       #
# peer reviewed under the auspices of the IUCr Commission on Journals.       #
#                                                                            #
# Full details of the Crystallographic Information File format               #
# are given in the paper "The Crystallographic Information File (CIF):       #
# a New Standard Archive File for Crystallography" by S. R. Hall, F. H.      #
# Allen and I. D. Brown [Acta Cryst. (1991), A47, 655-685].                  #
#                                                                            #
# The current version of the core CIF dictionary is obtainable from          #
# ftp://ftp.iucr.org/pub/cif_core.dic.                                       #
#                                                                            #
# Software is freely available for graphical display of the structure(s)     #
# in this CIF. For information consult the CIF software page                 #
# http://www.iucr.org/resources/cif/software.                                #
#                                                                            #
# This file may be used for bona fide research purposes within the           #
# scientific community so long as proper attribution is given to the journal # 
# article from which it was obtained.                                        #
#                                                                            #
##############################################################################
data_I
_audit_creation_method     SHELXL-97
_chemical_name_systematic
;
[1,2-Bis(pyridin-2-ylmethoxy)benzene-
\k^4^<i>N</i>,<i>O</i>,<i>O</i>',<i>N</i>']bis(nitrato-\k<i>O</i>)cobalt(II)
;
_chemical_name_common     ?
_chemical_formula_moiety     'C18 H16 Co N4 O8'
_chemical_formula_sum     'C18 H16 Co N4 O8'
_chemical_formula_iupac     '[Co (N O3)2 (C18 H16 N2 O2)]'
_chemical_formula_weight     475.28
_chemical_melting_point     ?
_symmetry_cell_setting     triclinic
_symmetry_space_group_name_H-M     'P -1'
_symmetry_space_group_name_Hall     '-P 1'
loop_
    _symmetry_equiv_pos_as_xyz
    'x, y, z'
    '-x, -y, -z'
_cell_length_a     8.6281(17)
_cell_length_b     10.701(2)
_cell_length_c     10.921(2)
_cell_angle_alpha     78.77(3)
_cell_angle_beta     79.04(3)
_cell_angle_gamma     78.55(3)
_cell_volume     957.2(3)
_cell_formula_units_Z     2
_cell_measurement_reflns_used     6221
_cell_measurement_theta_min     3.03
_cell_measurement_theta_max     27.47
_cell_measurement_temperature     291(2)
_exptl_crystal_description     block
_exptl_crystal_colour     red
_exptl_crystal_size_max     0.24
_exptl_crystal_size_mid     0.21
_exptl_crystal_size_min     0.19
_exptl_crystal_density_diffrn     1.649
_exptl_crystal_density_meas     ?
_exptl_crystal_density_method     'not measured'
_exptl_crystal_F_000     486
_exptl_absorpt_coefficient_mu     0.954
_exptl_absorpt_correction_type     multi-scan
_exptl_absorpt_process_details     '(ABSCOR; Higashi, 1995)'
_exptl_absorpt_correction_T_min     0.8034
_exptl_absorpt_correction_T_max     0.8395
_exptl_special_details
;
;
_diffrn_ambient_temperature     291(2)
_diffrn_radiation_type     MoK\a
_diffrn_radiation_wavelength     0.71073
_diffrn_radiation_source     'fine-focus sealed tube'
_diffrn_radiation_monochromator     graphite
_diffrn_measurement_device_type     'Rigaku R-AXIS RAPID'
_diffrn_measurement_method     \w
_diffrn_detector_area_resol_mean     ?
_diffrn_reflns_number     9403
_diffrn_reflns_av_R_equivalents     0.0329
_diffrn_reflns_av_sigmaI/netI     0.0458
_diffrn_reflns_theta_min     3.03
_diffrn_reflns_theta_max     27.47
_diffrn_reflns_theta_full     27.47
_diffrn_measured_fraction_theta_max     0.988
_diffrn_measured_fraction_theta_full     0.988
_diffrn_reflns_limit_h_min     -11
_diffrn_reflns_limit_h_max     11
_diffrn_reflns_limit_k_min     -13
_diffrn_reflns_limit_k_max     13
_diffrn_reflns_limit_l_min     -14
_diffrn_reflns_limit_l_max     12
_diffrn_standards_number     0
_diffrn_standards_interval_count     0
_diffrn_standards_interval_time     0
_diffrn_standards_decay_%     0
_refine_special_details
;
Refinement of <i>F</i>^2^ against ALL reflections. The weighted <i>R</i>-factor
<i>wR</i> and goodness of fit <i>S</i> are based on <i>F</i>^2^, conventional
<i>R</i>-factors <i>R</i> are based on <i>F</i>, with <i>F</i> set to zero for
negative <i>F</i>^2^. The threshold expression of <i>F</i>^2^ >
\s(<i>F</i>^2^) is used only for calculating <i>R</i>-factors(gt) <i>etc</i>.
and is not relevant to the choice of reflections for refinement.
<i>R</i>-factors based on <i>F</i>^2^ are statistically about twice as large
as those based on <i>F</i>, and <i>R</i>- factors based on ALL data will be
even larger.
;
_reflns_number_total     4317
_reflns_number_gt     2942
_reflns_threshold_expression     I>2\s(I)
_refine_ls_structure_factor_coef     Fsqd
_refine_ls_matrix_type     full
_refine_ls_R_factor_all     0.0742
_refine_ls_R_factor_gt     0.0440
_refine_ls_wR_factor_gt     0.0873
_refine_ls_wR_factor_ref     0.0983
_refine_ls_goodness_of_fit_ref     1.044
_refine_ls_restrained_S_all     1.044
_refine_ls_number_reflns     4317
_refine_ls_number_parameters     280
_refine_ls_number_restraints     0
_refine_ls_hydrogen_treatment     constr
_refine_ls_weighting_scheme     calc
_refine_ls_weighting_details
         'calc w=1/[\s^2^(Fo^2^)+(0.0345P)^2^+0.4119P] where P=(Fo^2^+2Fc^2^)/3'
_atom_sites_solution_hydrogens     geom
_atom_sites_solution_primary     direct
_atom_sites_solution_secondary     difmap
_refine_ls_shift/su_max     0.000
_refine_ls_shift/su_mean     0.000
_refine_diff_density_max     0.300
_refine_diff_density_min     -0.438
_refine_ls_extinction_method     none
_refine_ls_extinction_coef     ?
loop_
    _atom_type_symbol
    _atom_type_description
    _atom_type_scat_dispersion_real
    _atom_type_scat_dispersion_imag
    _atom_type_scat_source
    'C' 'C' 0.0033 0.0016
                         'International Tables Vol C Tables 4.2.6.8 and 6.1.1.4'
    'H' 'H' 0.0000 0.0000
                         'International Tables Vol C Tables 4.2.6.8 and 6.1.1.4'
    'Co' 'Co' 0.3494 0.9721
                         'International Tables Vol C Tables 4.2.6.8 and 6.1.1.4'
    'N' 'N' 0.0061 0.0033
                         'International Tables Vol C Tables 4.2.6.8 and 6.1.1.4'
    'O' 'O' 0.0106 0.0060
                         'International Tables Vol C Tables 4.2.6.8 and 6.1.1.4'
_computing_data_collection     'RAPID-AUTO (Rigaku, 1998)'
_computing_cell_refinement     'RAPID-AUTO (Rigaku, 1998)'
_computing_data_reduction     'CrystalStructure (Rigaku/MSC, 2002)'
_computing_structure_solution     'SHELXS97 (Sheldrick, 2008)'
_computing_structure_refinement     'SHELXL97 (Sheldrick, 2008)'
_computing_molecular_graphics     'SHELXTL (Sheldrick, 2008)'
_computing_publication_material     'SHELXL97 (Sheldrick, 2008)'
loop_
    _atom_site_type_symbol
    _atom_site_label
    _atom_site_fract_x
    _atom_site_fract_y
    _atom_site_fract_z
    _atom_site_U_iso_or_equiv
    _atom_site_adp_type
    _atom_site_calc_flag
    _atom_site_refinement_flags
    _atom_site_occupancy
    _atom_site_symmetry_multiplicity
    _atom_site_disorder_assembly
    _atom_site_disorder_group
    C C1 -0.0687(3) 0.3713(3) 0.2950(3) 0.0486(7) Uani d . 1 1 . .
    H H1 0.0015 0.4286 0.2579 0.058 Uiso calc R 1 1 . .
    C C2 -0.2202(3) 0.4199(3) 0.3487(3) 0.0554(7) Uani d . 1 1 . .
    H H2 -0.2512 0.5083 0.3484 0.066 Uiso calc R 1 1 . .
    C C3 -0.3259(3) 0.3361(3) 0.4030(3) 0.0555(8) Uani d . 1 1 . .
    H H3 -0.4289 0.3667 0.4408 0.067 Uiso calc R 1 1 . .
    C C4 -0.2763(3) 0.2067(3) 0.4004(2) 0.0477(7) Uani d . 1 1 . .
    H H4 -0.3459 0.1484 0.4356 0.057 Uiso calc R 1 1 . .
    C C5 -0.1215(3) 0.1633(2) 0.3447(2) 0.0372(5) Uani d . 1 1 . .
    C C6 -0.0689(3) 0.0228(2) 0.3402(3) 0.0443(6) Uani d . 1 1 . .
    H H6A -0.0768 -0.0254 0.4255 0.053 Uiso calc R 1 1 . .
    H H6B -0.1383 -0.0067 0.2956 0.053 Uiso calc R 1 1 . .
    C C7 0.1666(3) -0.1270(2) 0.2818(3) 0.0440(6) Uani d . 1 1 . .
    C C8 0.0924(3) -0.2336(3) 0.3200(3) 0.0506(7) Uani d . 1 1 . .
    H H8 -0.0179 -0.2243 0.3452 0.061 Uiso calc R 1 1 . .
    C C9 0.1852(4) -0.3553(3) 0.3201(3) 0.0591(8) Uani d . 1 1 . .
    H H9 0.1365 -0.4283 0.3450 0.071 Uiso calc R 1 1 . .
    C C10 0.3477(4) -0.3692(3) 0.2842(3) 0.0573(8) Uani d . 1 1 . .
    H H10 0.4086 -0.4515 0.2868 0.069 Uiso calc R 1 1 . .
    C C11 0.4228(3) -0.2613(3) 0.2436(3) 0.0504(7) Uani d . 1 1 . .
    H H11 0.5330 -0.2706 0.2177 0.060 Uiso calc R 1 1 . .
    C C12 0.3307(3) -0.1406(2) 0.2426(2) 0.0425(6) Uani d . 1 1 . .
    C C13 0.5543(3) -0.0297(3) 0.1678(3) 0.0501(7) Uani d . 1 1 . .
    H H13A 0.5946 -0.0789 0.0992 0.060 Uiso calc R 1 1 . .
    H H13B 0.6077 -0.0716 0.2392 0.060 Uiso calc R 1 1 . .
    C C14 0.5874(3) 0.1051(3) 0.1271(2) 0.0431(6) Uani d . 1 1 . .
    C C15 0.7396(3) 0.1244(3) 0.0648(3) 0.0591(8) Uani d . 1 1 . .
    H H15 0.8175 0.0546 0.0449 0.071 Uiso calc R 1 1 . .
    C C16 0.7728(4) 0.2473(4) 0.0331(3) 0.0686(10) Uani d . 1 1 . .
    H H16 0.8734 0.2624 -0.0089 0.082 Uiso calc R 1 1 . .
    C C17 0.6556(4) 0.3484(3) 0.0643(3) 0.0654(9) Uani d . 1 1 . .
    H H17 0.6768 0.4325 0.0463 0.078 Uiso calc R 1 1 . .
    C C18 0.5062(4) 0.3233(3) 0.1226(3) 0.0542(7) Uani d . 1 1 . .
    H H18 0.4265 0.3924 0.1414 0.065 Uiso calc R 1 1 . .
    Co Co1 0.22927(4) 0.16895(4) 0.22727(4) 0.04752(14) Uani d . 1 1 . .
    N N1 -0.0169(2) 0.2441(2) 0.29360(19) 0.0399(5) Uani d . 1 1 . .
    N N2 0.4706(2) 0.2029(2) 0.15346(19) 0.0417(5) Uani d . 1 1 . .
    N N3 0.2919(2) 0.2222(3) 0.4483(2) 0.0494(6) Uani d . 1 1 . .
    N N4 0.1734(3) 0.2913(3) -0.0118(3) 0.0585(7) Uani d . 1 1 . .
    O O1 0.0897(2) 0.00028(17) 0.2786(2) 0.0574(6) Uani d . 1 1 . .
    O O2 0.3876(2) -0.02515(17) 0.2020(2) 0.0546(5) Uani d . 1 1 . .
    O O3 0.2818(2) 0.1180(2) 0.41373(19) 0.0591(5) Uani d . 1 1 . .
    O O4 0.3220(3) 0.2203(3) 0.5536(2) 0.0902(9) Uani d . 1 1 . .
    O O5 0.2706(3) 0.3219(2) 0.3710(2) 0.0711(6) Uani d . 1 1 . .
    O O6 0.1839(2) 0.1745(2) 0.04378(19) 0.0600(5) Uani d . 1 1 . .
    O O7 0.1811(3) 0.3725(3) 0.0520(3) 0.0840(8) Uani d . 1 1 . .
    O O8 0.1569(3) 0.3154(3) -0.1235(2) 0.1009(10) Uani d . 1 1 . .
loop_
    _atom_site_aniso_label
    _atom_site_aniso_U_11
    _atom_site_aniso_U_22
    _atom_site_aniso_U_33
    _atom_site_aniso_U_12
    _atom_site_aniso_U_13
    _atom_site_aniso_U_23
    C1 0.0457(15) 0.0407(15) 0.0580(17) -0.0091(12) -0.0044(13) -0.0063(13)
    C2 0.0514(16) 0.0496(17) 0.0618(18) 0.0043(13) -0.0104(14) -0.0126(14)
    C3 0.0373(14) 0.070(2) 0.0531(17) 0.0016(14) -0.0013(13) -0.0109(15)
    C4 0.0342(13) 0.0594(18) 0.0448(15) -0.0084(12) -0.0036(11) 0.0005(13)
    C5 0.0324(12) 0.0445(14) 0.0340(12) -0.0096(10) -0.0045(10) -0.0021(11)
    C6 0.0319(12) 0.0455(15) 0.0522(15) -0.0147(11) 0.0007(11) 0.0009(12)
    C7 0.0453(14) 0.0359(14) 0.0508(15) -0.0122(11) -0.0026(12) -0.0061(12)
    C8 0.0515(15) 0.0435(16) 0.0602(17) -0.0209(13) -0.0058(13) -0.0064(13)
    C9 0.080(2) 0.0359(15) 0.068(2) -0.0218(15) -0.0189(17) -0.0047(14)
    C10 0.074(2) 0.0354(15) 0.0637(19) -0.0036(14) -0.0168(16) -0.0099(13)
    C11 0.0520(16) 0.0444(16) 0.0535(16) -0.0015(13) -0.0103(13) -0.0094(13)
    C12 0.0447(14) 0.0338(13) 0.0496(15) -0.0117(11) -0.0034(12) -0.0070(11)
    C13 0.0313(12) 0.0565(17) 0.0586(17) -0.0069(12) -0.0021(12) -0.0053(14)
    C14 0.0326(12) 0.0611(17) 0.0369(13) -0.0166(12) -0.0047(10) -0.0032(12)
    C15 0.0362(14) 0.091(2) 0.0493(16) -0.0195(15) -0.0026(12) -0.0036(16)
    C16 0.0487(17) 0.106(3) 0.0537(18) -0.0442(19) -0.0098(14) 0.0134(19)
    C17 0.076(2) 0.075(2) 0.0544(18) -0.0507(19) -0.0187(16) 0.0144(16)
    C18 0.0658(18) 0.0554(18) 0.0467(15) -0.0321(15) -0.0092(14) 0.0016(13)
    Co1 0.03625(19) 0.0440(2) 0.0571(2) -0.01247(15) 0.00876(16) -0.00555(17)
    N1 0.0346(10) 0.0406(12) 0.0432(12) -0.0088(9) -0.0029(9) -0.0040(9)
    N2 0.0417(11) 0.0469(13) 0.0372(11) -0.0196(10) -0.0020(9) -0.0005(9)
    N3 0.0327(11) 0.0671(17) 0.0470(14) -0.0159(11) 0.0004(10) -0.0050(13)
    N4 0.0333(11) 0.0727(19) 0.0576(16) -0.0093(12) 0.0030(11) 0.0084(14)
    O1 0.0376(9) 0.0350(10) 0.0902(15) -0.0131(8) 0.0185(10) -0.0082(10)
    O2 0.0345(9) 0.0371(10) 0.0862(14) -0.0092(8) 0.0084(9) -0.0098(9)
    O3 0.0589(12) 0.0505(12) 0.0645(13) -0.0210(10) 0.0053(10) -0.0035(10)
    O4 0.0743(16) 0.159(3) 0.0483(13) -0.0396(17) -0.0144(12) -0.0176(15)
    O5 0.0630(13) 0.0517(13) 0.0877(16) -0.0118(10) -0.0046(12) 0.0102(12)
    O6 0.0488(11) 0.0600(13) 0.0646(13) -0.0102(10) 0.0015(10) -0.0032(11)
    O7 0.0663(15) 0.0733(17) 0.114(2) -0.0218(13) -0.0009(14) -0.0223(16)
    O8 0.0746(16) 0.156(3) 0.0518(14) -0.0088(17) -0.0101(12) 0.0219(16)
_geom_special_details
;
All e.s.d.'s (except the e.s.d. in the dihedral angle between two l.s. planes)
are estimated using the full covariance matrix. The cell e.s.d.'s are taken
into account individually in the estimation of e.s.d.'s in distances, angles
and torsion angles; correlations between e.s.d.'s in cell parameters are only
used when they are defined by crystal symmetry. An approximate (isotropic)
treatment of cell e.s.d.'s is used for estimating e.s.d.'s involving l.s.
planes.
;
loop_
    _geom_bond_atom_site_label_1
    _geom_bond_atom_site_label_2
    _geom_bond_site_symmetry_2
    _geom_bond_distance
    _geom_bond_publ_flag
    C1 N1 . 1.347(3) ?
    C1 C2 . 1.371(4) ?
    C1 H1 . 0.9300 ?
    C2 C3 . 1.379(4) ?
    C2 H2 . 0.9300 ?
    C3 C4 . 1.370(4) ?
    C3 H3 . 0.9300 ?
    C4 C5 . 1.388(3) ?
    C4 H4 . 0.9300 ?
    C5 N1 . 1.343(3) ?
    C5 C6 . 1.489(4) ?
    C6 O1 . 1.403(3) ?
    C6 H6A . 0.9700 ?
    C6 H6B . 0.9700 ?
    C7 C8 . 1.375(4) ?
    C7 C12 . 1.386(4) ?
    C7 O1 . 1.388(3) ?
    C8 C9 . 1.387(4) ?
    C8 H8 . 0.9300 ?
    C9 C10 . 1.369(4) ?
    C9 H9 . 0.9300 ?
    C10 C11 . 1.392(4) ?
    C10 H10 . 0.9300 ?
    C11 C12 . 1.374(4) ?
    C11 H11 . 0.9300 ?
    C12 O2 . 1.382(3) ?
    C13 O2 . 1.410(3) ?
    C13 C14 . 1.492(4) ?
    C13 H13A . 0.9700 ?
    C13 H13B . 0.9700 ?
    C14 N2 . 1.335(3) ?
    C14 C15 . 1.394(3) ?
    C15 C16 . 1.366(5) ?
    C15 H15 . 0.9300 ?
    C16 C17 . 1.373(5) ?
    C16 H16 . 0.9300 ?
    C17 C18 . 1.378(4) ?
    C17 H17 . 0.9300 ?
    C18 N2 . 1.348(3) ?
    C18 H18 . 0.9300 ?
    Co1 O6 . 2.101(2) ?
    Co1 O3 . 2.114(2) ?
    Co1 N1 . 2.156(2) ?
    Co1 N2 . 2.159(2) ?
    Co1 O2 . 2.2825(19) ?
    Co1 O1 . 2.2876(19) ?
    N3 O4 . 1.223(3) ?
    N3 O5 . 1.230(3) ?
    N3 O3 . 1.268(3) ?
    N4 O8 . 1.226(3) ?
    N4 O7 . 1.233(4) ?
    N4 O6 . 1.272(3) ?
loop_
    _geom_angle_atom_site_label_1
    _geom_angle_atom_site_label_2
    _geom_angle_atom_site_label_3
    _geom_angle_site_symmetry_1
    _geom_angle_site_symmetry_3
    _geom_angle
    _geom_angle_publ_flag
    N1 C1 C2 . . 123.0(3) ?
    N1 C1 H1 . . 118.5 ?
    C2 C1 H1 . . 118.5 ?
    C1 C2 C3 . . 119.1(3) ?
    C1 C2 H2 . . 120.4 ?
    C3 C2 H2 . . 120.4 ?
    C4 C3 C2 . . 118.7(3) ?
    C4 C3 H3 . . 120.7 ?
    C2 C3 H3 . . 120.7 ?
    C3 C4 C5 . . 119.5(3) ?
    C3 C4 H4 . . 120.2 ?
    C5 C4 H4 . . 120.2 ?
    N1 C5 C4 . . 122.1(2) ?
    N1 C5 C6 . . 118.6(2) ?
    C4 C5 C6 . . 119.3(2) ?
    O1 C6 C5 . . 110.0(2) ?
    O1 C6 H6A . . 109.7 ?
    C5 C6 H6A . . 109.7 ?
    O1 C6 H6B . . 109.7 ?
    C5 C6 H6B . . 109.7 ?
    H6A C6 H6B . . 108.2 ?
    C8 C7 C12 . . 120.7(2) ?
    C8 C7 O1 . . 125.1(2) ?
    C12 C7 O1 . . 114.2(2) ?
    C7 C8 C9 . . 118.7(3) ?
    C7 C8 H8 . . 120.6 ?
    C9 C8 H8 . . 120.6 ?
    C10 C9 C8 . . 120.7(3) ?
    C10 C9 H9 . . 119.6 ?
    C8 C9 H9 . . 119.6 ?
    C9 C10 C11 . . 120.6(3) ?
    C9 C10 H10 . . 119.7 ?
    C11 C10 H10 . . 119.7 ?
    C12 C11 C10 . . 118.6(3) ?
    C12 C11 H11 . . 120.7 ?
    C10 C11 H11 . . 120.7 ?
    C11 C12 O2 . . 125.1(2) ?
    C11 C12 C7 . . 120.6(2) ?
    O2 C12 C7 . . 114.3(2) ?
    O2 C13 C14 . . 108.7(2) ?
    O2 C13 H13A . . 110.0 ?
    C14 C13 H13A . . 110.0 ?
    O2 C13 H13B . . 110.0 ?
    C14 C13 H13B . . 110.0 ?
    H13A C13 H13B . . 108.3 ?
    N2 C14 C15 . . 122.4(3) ?
    N2 C14 C13 . . 118.6(2) ?
    C15 C14 C13 . . 118.9(3) ?
    C16 C15 C14 . . 119.1(3) ?
    C16 C15 H15 . . 120.5 ?
    C14 C15 H15 . . 120.5 ?
    C15 C16 C17 . . 119.1(3) ?
    C15 C16 H16 . . 120.5 ?
    C17 C16 H16 . . 120.5 ?
    C16 C17 C18 . . 119.1(3) ?
    C16 C17 H17 . . 120.5 ?
    C18 C17 H17 . . 120.5 ?
    N2 C18 C17 . . 122.8(3) ?
    N2 C18 H18 . . 118.6 ?
    C17 C18 H18 . . 118.6 ?
    O6 Co1 O3 . . 167.12(8) ?
    O6 Co1 N1 . . 92.66(8) ?
    O3 Co1 N1 . . 91.78(8) ?
    O6 Co1 N2 . . 90.83(8) ?
    O3 Co1 N2 . . 91.54(8) ?
    N1 Co1 N2 . . 149.17(8) ?
    O6 Co1 O2 . . 85.45(9) ?
    O3 Co1 O2 . . 83.28(9) ?
    N1 Co1 O2 . . 139.03(8) ?
    N2 Co1 O2 . . 71.79(8) ?
    O6 Co1 O1 . . 84.09(9) ?
    O3 Co1 O1 . . 85.79(8) ?
    N1 Co1 O1 . . 72.04(7) ?
    N2 Co1 O1 . . 138.79(8) ?
    O2 Co1 O1 . . 67.05(6) ?
    C5 N1 C1 . . 117.6(2) ?
    C5 N1 Co1 . . 120.29(17) ?
    C1 N1 Co1 . . 121.93(17) ?
    C14 N2 C18 . . 117.5(2) ?
    C14 N2 Co1 . . 120.61(17) ?
    C18 N2 Co1 . . 121.64(19) ?
    O4 N3 O5 . . 123.2(3) ?
    O4 N3 O3 . . 120.1(3) ?
    O5 N3 O3 . . 116.7(2) ?
    O8 N4 O7 . . 124.7(3) ?
    O8 N4 O6 . . 118.6(3) ?
    O7 N4 O6 . . 116.7(3) ?
    C7 O1 C6 . . 117.91(19) ?
    C7 O1 Co1 . . 121.70(15) ?
    C6 O1 Co1 . . 118.14(15) ?
    C12 O2 C13 . . 118.1(2) ?
    C12 O2 Co1 . . 121.94(14) ?
    C13 O2 Co1 . . 118.68(16) ?
    N3 O3 Co1 . . 106.43(17) ?
    N4 O6 Co1 . . 107.7(2) ?
loop_
    _geom_hbond_atom_site_label_D
    _geom_hbond_atom_site_label_H
    _geom_hbond_atom_site_label_A
    _geom_hbond_site_symmetry_A
    _geom_hbond_distance_DH
    _geom_hbond_distance_HA
    _geom_hbond_distance_DA
    _geom_hbond_angle_DHA
    C6 H6A O3 2_556 0.97 2.46 3.241(3) 138
    C13 H13A O6 2_655 0.97 2.42 3.296(4) 150
    C17 H17 O7 2_665 0.93 2.58 3.469(4) 160
    C18 H18 O7 . 0.93 2.56 2.970(4) 107
data_global
_journal_date_recd_electronic     2011-04-05
_journal_date_accepted     2011-04-08
_journal_name_full     'Acta Crystallographica, Section E'
_journal_year     2011
_journal_volume     67
_journal_issue      5
_journal_page_first     m598
_journal_page_last     m598
_journal_paper_category     QM
_journal_coeditor_code     NG5146
_publ_contact_author_name     'Prof. Jin-Sheng Gao'
_publ_contact_author_address
;
College of Chemistry and Materials Science
Heilongjiang University
Harbin 150080
People's Republic of China
;
_publ_contact_author_email     hgf1000@163.com
_publ_contact_author_fax     '(86)451 8660 9151'
_publ_contact_author_phone     '(86)451 8660 9001'
_publ_section_title
;\
[1,2-Bis(pyridin-2-ylmethoxy)benzene-\k^4^<i>N</i>,<i>O</i>,<i>O</i>',\
<i>N</i>']bis(nitrato-\k<i>O</i>)cobalt(II)
;
loop_
    _publ_author_name
    _publ_author_footnote
    _publ_author_address
    'Huang, Nan-Nan' .
;
Pharmaceutical College,
Heilongjiang University of Traditional Chinese Medicine,
Harbin 150040,
People's Republic of China
;
    'Yu, Ying-Hui' .
;
College of Chemistry and Materials Science
Heilongjiang University
Harbin 150080
People's Republic of China
;
    'Liu, Ying' .
;
College of Chemistry and Materials Science
Heilongjiang University
Harbin 150080
People's Republic of China
;
    'Hou, Guang-Feng' .
;
Engineering Research Center of Pesticides of Heilongjiang Province,
Heilongjiang University,
Harbin 150080,
People's Republic of China
;
    'Gao, Jin-Sheng' .
;
College of Chemistry and Materials Science
Heilongjiang University
Harbin 150080
People's Republic of China
and
Engineering Research Center of Pesticides of Heilongjiang Province,
Heilongjiang University,
Harbin 150080,
People's Republic of China
;
