# Supplementary material for: [1,2-Bis(pyridin-2-ylmeth­oxy)benzene-κ4 N,O,O′,N′]bis­(nitrato-κO)cobalt(II)
Source: Acta Crystallogr Sect E Struct Rep Online. 2011 Apr 16;67(Pt 5):m598. doi: 10.1107/S1600536811013328 (PMC3089074; doi:10.1107/S1600536811013328)
Supplement: Supplementary file 2 [file e-67-0m598-Isup2.hkl]

# 
# h,k,l, Fc-squared, Fo-squared, sigma(Fo-squared) and status flag 
# 
data_I
_shelx_title ' ly-161 in P-1' 
_shelx_refln_list_code          4 
_shelx_F_calc_maximum      153.77 
_exptl_crystal_F_000       485.89 
_reflns_d_resolution_high  0.7703 
 
loop_ 
 _symmetry_equiv_pos_as_xyz 
 'x, y, z' 
 '-x, -y, -z' 
 
_cell_length_a     8.6281 
_cell_length_b    10.7010 
_cell_length_c    10.9210 
_cell_angle_alpha  78.770 
_cell_angle_beta   79.040 
_cell_angle_gamma  78.550 
 
_shelx_F_squared_multiplier     1.000 
 
loop_ 
 _refln_index_h 
 _refln_index_k 
 _refln_index_l 
 _refln_F_squared_calc 
 _refln_F_squared_meas 
 _refln_F_squared_sigma 
 _refln_observed_status 
   2   0   0    10696.64    10698.06    132.57 o 
   3   0   0      533.50      514.77      7.31 o 
   4   0   0      540.60      467.86      5.38 o 
   5   0   0      103.95      107.59      8.27 o 
   6   0   0      161.21      172.43      4.24 o 
   7   0   0       97.46      102.46      5.69 o 
   8   0   0        2.00       -0.56      2.49 o 
   9   0   0       28.64       31.12      4.23 o 
  10   0   0        0.13        9.33      5.56 o 
 -10   1   0        0.53       -2.65      6.93 o 
  -9   1   0       16.28       17.02     10.32 o 
  -8   1   0        2.85        1.07      3.62 o 
  -7   1   0        1.03        2.98      5.70 o 
  -6   1   0      363.65      348.29      8.18 o 
  -5   1   0      170.25      168.66      3.76 o 
  -4   1   0      835.19      894.04      8.02 o 
  -3   1   0     3658.50     3592.00     33.14 o 
  -2   1   0      388.15      397.63      7.01 o 
  -1   1   0      766.59      806.49      7.25 o 
   2   1   0      547.71      515.33      8.82 o 
   3   1   0     4790.94     4632.14     53.72 o 
   4   1   0     1210.95     1142.64     11.64 o 
   5   1   0      195.21      203.12      8.08 o 
   6   1   0      780.17      783.86     12.77 o 
   7   1   0       19.03       20.33      2.98 o 
   8   1   0       71.77       74.36      8.70 o 
   9   1   0        0.45       -0.44      3.42 o 
  10   1   0        1.44        1.89      3.51 o 
 -10   2   0       31.63       10.26      8.84 o 
  -9   2   0        5.93        0.30      3.82 o 
  -8   2   0      373.75      379.15     15.15 o 
  -7   2   0       11.39       13.33      2.95 o 
  -6   2   0       18.03       14.80      2.39 o 
  -5   2   0      388.37      401.69      6.61 o 
  -4   2   0     1082.80     1089.34     11.75 o 
  -3   2   0      330.60      318.58     13.24 o 
  -2   2   0     1177.19     1143.42     11.39 o 
  -1   2   0     1182.37     1120.51     11.44 o 
   0   2   0    11291.12    11196.60    196.65 o 
   1   2   0     1559.45     1503.97     17.55 o 
   2   2   0     6544.09     6301.49     96.28 o 
   3   2   0     2000.66     1863.11     23.48 o 
   4   2   0     1690.49     1751.22     17.43 o 
   5   2   0      683.78      645.24      9.32 o 
   6   2   0      885.32      886.03     13.20 o 
   7   2   0        5.28        5.36      2.74 o 
   8   2   0      299.56      281.36     12.67 o 
   9   2   0       62.86       59.88      6.87 o 
  10   2   0       57.63       49.14      5.07 o 
 -10   3   0        7.64        6.73      7.54 o 
  -9   3   0       50.31       62.32     20.03 o 
  -8   3   0       61.07       54.70      6.21 o 
  -7   3   0        0.65       -1.29      1.84 o 
  -6   3   0       37.98       30.69      2.91 o 
  -5   3   0        1.35        1.19      2.03 o 
  -4   3   0     1398.49     1302.82     12.10 o 
  -3   3   0      108.80      105.29      3.97 o 
  -2   3   0     3579.55     3561.89     47.14 o 
  -1   3   0     1129.99     1158.49     19.01 o 
   0   3   0        3.38        5.50      5.96 o 
   1   3   0     1201.11     1120.21     14.61 o 
   2   3   0     2426.49     2294.09     32.61 o 
   3   3   0       44.15       47.91     12.64 o 
   4   3   0     2212.83     2210.45     33.56 o 
   5   3   0      601.85      572.83     22.64 o 
   6   3   0      241.42      238.93      9.45 o 
   7   3   0       51.02       59.85      4.15 o 
   8   3   0      136.86      162.07      8.64 o 
   9   3   0      202.40      188.10     10.11 o 
  10   3   0        4.19        4.46      4.59 o 
  -9   4   0        5.47        2.46      4.55 o 
  -8   4   0       53.64       43.38      3.61 o 
  -7   4   0       62.54       69.25      3.76 o 
  -6   4   0      369.75      368.24      8.58 o 
  -5   4   0      306.28      330.09      5.14 o 
  -4   4   0        3.93        5.88      2.40 o 
  -3   4   0      508.47      460.98      8.26 o 
  -2   4   0     3785.99     4166.27     48.39 o 
  -1   4   0      313.36      298.85      6.53 o 
   0   4   0      546.20      568.53      8.46 o 
   1   4   0     1174.29     1145.92     22.19 o 
   2   4   0     1824.06     1867.98     25.17 o 
   3   4   0        5.75        5.33      3.99 o 
   4   4   0      435.99      402.33     11.61 o 
   5   4   0       16.15       21.37      3.89 o 
   6   4   0      159.32      168.86      4.95 o 
   7   4   0        8.81       10.16      4.22 o 
   8   4   0      270.06      293.13      8.13 o 
   9   4   0        0.18        5.31      4.77 o 
  10   4   0      114.66      134.71     24.80 o 
  -9   5   0        9.45        6.03      3.92 o 
  -8   5   0       10.55        4.75      2.97 o 
  -7   5   0        0.43        4.57      2.07 o 
  -6   5   0      565.26      557.53      8.89 o 
  -5   5   0      306.15      309.27      8.37 o 
  -4   5   0      497.76      511.87     21.98 o 
  -3   5   0      281.39      261.98      8.01 o 
  -2   5   0      428.27      408.87      6.56 o 
  -1   5   0      109.01       79.08      6.37 o 
   0   5   0     1960.86     2092.27     27.94 o 
   1   5   0     1762.68     1808.47     30.25 o 
   2   5   0      432.23      457.63      9.66 o 
   3   5   0     1026.70      962.09     18.75 o 
   4   5   0      339.23      345.50      8.68 o 
   5   5   0     1052.28     1050.15     31.23 o 
   6   5   0       75.14       80.94      5.16 o 
   7   5   0     1237.15     1232.63     19.22 o 
   8   5   0       22.55       26.32      4.53 o 
   9   5   0      110.19      104.45      6.68 o 
  10   5   0       38.60       52.03      9.41 o 
  -8   6   0        0.26        6.73      2.97 o 
  -7   6   0       44.81       45.87      3.84 o 
  -6   6   0       72.62       81.13      3.46 o 
  -5   6   0        1.85        0.37      2.89 o 
  -4   6   0       41.63       38.91      2.91 o 
  -3   6   0      233.98      250.38      6.02 o 
  -2   6   0      955.86      969.33     12.49 o 
  -1   6   0        1.63        4.25      3.55 o 
   0   6   0     2450.87     2562.00     36.68 o 
   1   6   0       44.18       43.00      5.52 o 
   2   6   0      736.54      712.25     25.79 o 
   3   6   0      271.03      275.26      8.07 o 
   4   6   0      609.36      579.41     10.75 o 
   5   6   0        1.71        2.16      4.01 o 
   6   6   0        2.87        0.52      5.65 o 
   7   6   0      691.83      684.46     17.07 o 
   8   6   0       54.88       54.31      6.82 o 
   9   6   0       24.44       23.58      5.14 o 
  10   6   0       66.57       84.52     23.99 o 
  -8   7   0        4.57       10.40      4.70 o 
  -7   7   0       15.75       11.91      4.46 o 
  -6   7   0        1.32        6.65      3.23 o 
  -5   7   0      342.01      328.75      7.23 o 
  -4   7   0      200.71      198.72      8.29 o 
  -3   7   0      408.98      433.65      7.21 o 
  -2   7   0        3.28        6.13      2.47 o 
  -1   7   0     1103.67     1077.08     17.06 o 
   0   7   0       98.20       91.04      7.81 o 
   1   7   0      384.76      369.35     14.74 o 
   2   7   0      470.52      477.83      9.32 o 
   3   7   0       48.68       53.30      5.49 o 
   4   7   0      484.57      475.02     12.54 o 
   5   7   0      240.53      202.87      9.21 o 
   6   7   0      554.36      546.36     25.27 o 
   7   7   0        5.15        2.83      5.10 o 
   8   7   0      169.31      175.13      8.44 o 
   9   7   0        0.18       -1.39      4.54 o 
  10   7   0      101.19      107.51     10.13 o 
  -7   8   0        6.30       10.26      4.94 o 
  -6   8   0       22.18       30.42      5.19 o 
  -5   8   0        4.34        1.92      3.65 o 
  -4   8   0      329.09      311.23      8.70 o 
  -3   8   0        0.28        0.27      3.84 o 
  -2   8   0      332.64      334.22      7.23 o 
  -1   8   0      303.72      313.92      7.17 o 
   0   8   0       63.61       79.28     18.49 o 
   1   8   0       25.25       30.25      3.88 o 
   2   8   0       10.27       23.16      6.32 o 
   3   8   0      773.85      766.97     48.03 o 
   4   8   0       14.69       10.94     10.17 o 
   5   8   0      142.01      151.05      8.88 o 
   6   8   0      129.57      124.34     22.81 o 
   7   8   0       38.33       45.14     10.56 o 
   8   8   0        2.11        4.73      4.73 o 
   9   8   0       22.02       30.10      7.36 o 
  -6   9   0        0.60        2.38      3.52 o 
  -5   9   0       49.00       42.36      7.45 o 
  -4   9   0       33.10       39.63      4.97 o 
  -3   9   0        6.75        9.89      2.65 o 
  -2   9   0       91.89       94.24      5.04 o 
  -1   9   0      265.99      242.13     11.23 o 
   0   9   0        1.72        1.43      3.72 o 
   1   9   0      128.80      113.04     14.43 o 
   2   9   0      161.58      165.76      7.07 o 
   3   9   0      399.87      429.05     31.95 o 
   4   9   0       20.97       17.79     10.79 o 
   5   9   0      420.62      412.43     14.74 o 
   6   9   0      132.27      130.65     13.97 o 
   7   9   0      117.49      118.13     10.47 o 
   8   9   0       47.52       52.74      9.05 o 
   9   9   0       56.33       58.62      7.86 o 
  -6  10   0       61.82       38.52      6.78 o 
  -5  10   0       23.33       16.61      7.05 o 
  -4  10   0       27.74       18.44      4.89 o 
  -3  10   0       26.12       32.21      4.10 o 
  -2  10   0        6.12        0.26      9.61 o 
  -1  10   0      193.55      184.07      8.76 o 
   0  10   0       42.60       48.94     13.00 o 
   1  10   0      142.63      160.42      8.71 o 
   2  10   0      172.35      202.15     27.58 o 
   3  10   0      111.91      102.69      8.35 o 
   4  10   0      128.04      156.62     11.10 o 
   5  10   0       11.32        2.57      6.99 o 
   6  10   0      120.70      155.36     10.32 o 
   7  10   0        0.16        5.74      5.81 o 
   8  10   0       71.25       77.23     10.89 o 
  -4  11   0        0.24       14.44      5.86 o 
  -3  11   0        0.32        0.83      3.19 o 
  -2  11   0        6.09       10.67      5.22 o 
  -1  11   0        1.68       12.76      5.14 o 
   0  11   0       26.96       30.62      8.52 o 
   1  11   0       61.59       85.52     16.33 o 
   2  11   0        5.34        6.27      5.68 o 
   3  11   0      118.63      124.26     13.28 o 
   4  11   0        9.78        7.15      6.22 o 
   5  11   0      170.31      180.97     10.30 o 
   6  11   0       11.67       16.76      6.53 o 
   7  11   0      211.72      244.01     15.81 o 
  -3  12   0       13.83       18.75     10.86 o 
  -2  12   0        2.48       24.00      8.68 o 
  -1  12   0        6.80       15.31     17.52 o 
   0  12   0       33.24       55.34     13.92 o 
   1  12   0       31.38       65.12     10.63 o 
   2  12   0       54.61       66.46      7.07 o 
   3  12   0        1.38        7.37      5.36 o 
   4  12   0       37.71       49.24     12.38 o 
   5  12   0        7.39        8.61      7.21 o 
   6  12   0       13.69       16.60      8.82 o 
  -1  13   0       92.89      108.25      8.10 o 
   0  13   0        0.85        6.19     17.88 o 
   1  13   0        6.65       -7.10     19.01 o 
   2  13   0        2.85       -2.95      8.94 o 
   3  13   0       84.51       95.00      8.88 o 
   4  13   0        3.81       12.09      6.61 o 
   5  13   0       23.51        8.63     15.41 o 
  -4 -13   1       56.93       52.36     10.24 o 
  -3 -13   1       10.82       19.36     11.68 o 
  -2 -13   1       81.80      112.47      9.31 o 
  -1 -13   1       26.97       40.45      8.58 o 
   0 -13   1       50.15       36.42      7.70 o 
  -6 -12   1        6.33        7.32      8.06 o 
  -5 -12   1       16.46       16.28      8.42 o 
  -4 -12   1        3.16       -2.96      9.71 o 
  -3 -12   1        1.22        4.56     11.10 o 
  -2 -12   1        0.66       -3.42      8.43 o 
  -1 -12   1       27.44       30.01      7.73 o 
   0 -12   1        0.16       11.24      6.52 o 
   1 -12   1        0.94       13.10      7.65 o 
   2 -12   1       17.08       21.07      7.58 o 
   3 -12   1        4.93       11.73      4.53 o 
  -7 -11   1        0.68       -1.04      7.23 o 
  -6 -11   1       27.99       17.65     11.34 o 
  -5 -11   1        1.18        7.57      6.79 o 
  -4 -11   1       78.44      110.90     15.31 o 
  -3 -11   1       14.62        6.63      6.27 o 
  -2 -11   1       19.09       25.89      5.73 o 
  -1 -11   1       44.72       41.64      7.03 o 
   0 -11   1       12.18       24.48      8.12 o 
   1 -11   1       49.97       44.62     12.84 o 
   2 -11   1        1.91       -0.61     14.18 o 
   3 -11   1       23.68       25.38      7.77 o 
   4 -11   1        3.34        9.18      6.89 o 
  -8 -10   1        1.65       -0.03      5.93 o 
  -7 -10   1       85.54      106.35     15.58 o 
  -6 -10   1        9.05        8.74      6.78 o 
  -5 -10   1       40.79       47.09     11.39 o 
  -4 -10   1        2.31        6.07      5.62 o 
  -3 -10   1       25.30       38.17      9.68 o 
  -2 -10   1      216.48      190.26     10.33 o 
  -1 -10   1        3.42       10.52      5.38 o 
   0 -10   1       84.44       97.15     14.84 o 
   1 -10   1       22.29       23.62      5.49 o 
   2 -10   1       41.79       45.46      8.49 o 
   3 -10   1        4.95        8.97      3.56 o 
   4 -10   1       22.47       18.95      6.74 o 
   5 -10   1        5.00        0.25      3.88 o 
  -9  -9   1        0.48        8.40      5.17 o 
  -8  -9   1       57.88       63.04      6.56 o 
  -7  -9   1        0.66       -5.48      5.48 o 
  -6  -9   1      156.24      169.60     15.14 o 
  -5  -9   1      127.54      127.80     13.14 o 
  -4  -9   1       49.14       41.67      9.55 o 
  -3  -9   1      275.86      322.47     11.68 o 
  -2  -9   1      386.67      365.61     12.04 o 
  -1  -9   1        1.13        3.25      4.67 o 
   0  -9   1      553.18      532.58     17.74 o 
   1  -9   1      195.65      201.75     11.92 o 
   2  -9   1      125.76      115.38     38.17 o 
   3  -9   1       27.55       24.05      4.09 o 
   4  -9   1       29.51       28.65      4.95 o 
   5  -9   1        6.70        5.23      4.00 o 
   6  -9   1       22.86       26.41      4.07 o 
  -9  -8   1       23.95       26.04      5.53 o 
  -8  -8   1       69.75       68.25      6.12 o 
  -7  -8   1       60.13       70.69      9.50 o 
  -6  -8   1      417.21      407.49     14.56 o 
  -5  -8   1       48.31       34.27      6.38 o 
  -4  -8   1      186.01      192.34     45.10 o 
  -3  -8   1       64.77       62.22     15.36 o 
  -2  -8   1      557.99      553.39     25.99 o 
  -1  -8   1       21.33       24.91      4.98 o 
   0  -8   1        0.99        1.95      3.01 o 
   1  -8   1      408.38      403.81     10.81 o 
   2  -8   1      149.43      166.31     13.20 o 
   3  -8   1      285.68      297.29     20.63 o 
   4  -8   1        5.17        4.45      4.74 o 
   5  -8   1      194.35      184.82      9.70 o 
   6  -8   1        4.71       10.33      4.54 o 
   7  -8   1       36.62       35.21     12.10 o 
  -9  -7   1       29.53       25.12      8.48 o 
  -8  -7   1        0.35        4.86      8.05 o 
  -7  -7   1      192.62      185.11     14.36 o 
  -6  -7   1        0.34       -1.14      6.22 o 
  -5  -7   1       11.61        6.50      4.88 o 
  -4  -7   1      682.93      707.24     16.17 o 
  -3  -7   1       59.23       61.92      5.83 o 
  -2  -7   1     1082.43     1060.95     17.57 o 
  -1  -7   1        6.76       10.28      3.79 o 
   0  -7   1      707.63      680.07     13.03 o 
   1  -7   1        4.67        8.94      4.82 o 
   2  -7   1      473.28      500.28     12.48 o 
   3  -7   1       50.24       37.87      3.56 o 
   4  -7   1       20.50       26.67      5.12 o 
   5  -7   1        8.10        8.38      3.53 o 
   6  -7   1       58.01       48.74      5.49 o 
   7  -7   1        1.50        5.24      3.53 o 
   8  -7   1        0.24       -3.90      3.90 o 
 -10  -6   1       61.60       71.85      7.59 o 
  -9  -6   1        4.10        0.85      4.22 o 
  -8  -6   1      215.28      203.57      7.27 o 
  -7  -6   1      160.18      163.41      6.24 o 
  -6  -6   1     1244.04     1190.82     23.89 o 
  -5  -6   1       23.91       27.84      5.32 o 
  -4  -6   1        3.82        3.16      3.12 o 
  -3  -6   1     1352.66     1396.65     23.32 o 
  -2  -6   1       18.17       18.40      3.23 o 
  -1  -6   1     1169.81     1159.63     21.60 o 
   0  -6   1      147.37      162.76      8.37 o 
   1  -6   1      216.47      219.40     11.20 o 
   2  -6   1       36.41       39.10      6.88 o 
   3  -6   1      101.03      108.26      3.55 o 
   4  -6   1      233.94      234.49      8.27 o 
   5  -6   1        4.62        7.35      2.76 o 
   6  -6   1       99.82      106.06      4.90 o 
   7  -6   1        2.74        6.17      4.70 o 
   8  -6   1        5.73        2.76      5.08 o 
 -10  -5   1       30.25       29.55      6.31 o 
  -9  -5   1       30.02       34.42      6.51 o 
  -8  -5   1      340.09      316.29     10.75 o 
  -7  -5   1        1.59        5.24      3.49 o 
  -6  -5   1     1565.81     1550.44     22.15 o 
  -5  -5   1        0.44       -2.76      3.57 o 
  -4  -5   1      920.37      861.92     15.32 o 
  -3  -5   1       25.51       38.19      4.08 o 
  -2  -5   1      712.45      614.07     12.58 o 
  -1  -5   1     1591.49     1619.76     20.92 o 
   0  -5   1     2111.17     2096.36     26.73 o 
   1  -5   1      610.73      566.82     11.37 o 
   2  -5   1       12.15       10.08      2.07 o 
   3  -5   1      115.91      119.81      5.29 o 
   4  -5   1      105.37      113.08      8.73 o 
   5  -5   1       17.71       21.44      2.19 o 
   6  -5   1       85.64       76.03      6.51 o 
   7  -5   1       33.10       32.80      4.76 o 
   8  -5   1        9.24        9.99      4.31 o 
   9  -5   1        2.95       -1.31      3.81 o 
 -10  -4   1       14.21       13.57      5.14 o 
  -9  -4   1      109.57      112.32      7.16 o 
  -8  -4   1       52.89       62.59      7.85 o 
  -7  -4   1       85.86       98.95      8.71 o 
  -6  -4   1       35.33       40.74      6.65 o 
  -5  -4   1      209.53      232.54      8.22 o 
  -4  -4   1      236.71      258.54      8.53 o 
  -3  -4   1     3006.81     3073.98     44.36 o 
  -2  -4   1      597.36      576.20      8.50 o 
  -1  -4   1      395.20      353.82      7.70 o 
   0  -4   1     3567.81     3601.34     41.98 o 
   1  -4   1       13.50        4.93      5.34 o 
   2  -4   1      816.39      800.82     10.21 o 
   3  -4   1       63.66       75.18      7.40 o 
   4  -4   1      286.54      290.00      4.02 o 
   5  -4   1      538.83      537.19      8.08 o 
   6  -4   1      199.33      212.51      5.70 o 
   7  -4   1      316.70      306.37      8.65 o 
   8  -4   1       28.33       18.03      9.36 o 
   9  -4   1        3.70        1.25      3.46 o 
 -10  -3   1       71.31       65.05      5.77 o 
  -9  -3   1       36.02       33.33      3.87 o 
  -8  -3   1      301.49      316.69     11.75 o 
  -7  -3   1        7.85        4.92      4.29 o 
  -6  -3   1      267.07      255.09      9.27 o 
  -5  -3   1      926.89      879.25     15.61 o 
  -4  -3   1        4.94       13.41      2.36 o 
  -3  -3   1      988.15      940.87     15.62 o 
  -2  -3   1      275.47      281.32      6.08 o 
  -1  -3   1     1479.14     1402.51     18.27 o 
   0  -3   1      118.39       97.41      9.86 o 
   1  -3   1     1541.84     1454.81     28.82 o 
   2  -3   1      173.99      183.24      4.57 o 
   3  -3   1     1441.00     1407.80     15.24 o 
   4  -3   1      711.43      714.95      6.46 o 
   5  -3   1      113.97      110.87      3.02 o 
   6  -3   1       50.54       59.47      2.53 o 
   7  -3   1      104.64      112.06      4.14 o 
   8  -3   1      271.20      261.19      6.02 o 
   9  -3   1        1.28        7.92      3.81 o 
  10  -3   1       62.00       59.02      7.69 o 
 -10  -2   1       10.72        7.26      4.38 o 
  -9  -2   1       18.54       18.85      4.75 o 
  -8  -2   1      642.95      615.78      9.60 o 
  -7  -2   1       86.96       94.28      9.67 o 
  -6  -2   1      559.41      535.83      9.51 o 
  -5  -2   1      705.85      678.79      8.66 o 
  -4  -2   1     1737.74     1717.46     17.07 o 
  -3  -2   1     1373.86     1339.54     12.54 o 
  -2  -2   1     1736.28     1695.20     20.94 o 
  -1  -2   1       96.32       92.38      4.94 o 
   0  -2   1      832.27      809.75     12.38 o 
   1  -2   1      321.13      330.59      6.68 o 
   2  -2   1     1383.60     1323.95     14.26 o 
   3  -2   1       23.23       29.44      2.04 o 
   4  -2   1        0.59        0.43      1.39 o 
   5  -2   1      652.47      645.29      7.12 o 
   6  -2   1      207.93      209.92      7.98 o 
   7  -2   1        2.68        7.94      4.73 o 
   8  -2   1       11.55       18.14      4.23 o 
   9  -2   1       61.31       53.01      8.17 o 
  10  -2   1       14.73        3.36      5.03 o 
 -10  -1   1        4.38        2.63      3.63 o 
  -9  -1   1      118.25      135.23      9.81 o 
  -8  -1   1       34.38       30.65      3.49 o 
  -7  -1   1      714.01      744.92     13.51 o 
  -6  -1   1      409.43      410.81      7.63 o 
  -5  -1   1     1193.11     1130.14     13.24 o 
  -4  -1   1     9924.34    10143.18    154.54 o 
  -3  -1   1     1562.25     1515.58     14.27 o 
  -2  -1   1     6439.12     6330.37     74.34 o 
  -1  -1   1      275.29      276.99      5.19 o 
   1  -1   1     1507.61     1438.80     43.92 o 
   2  -1   1       80.36      103.62      2.76 o 
   3  -1   1      795.67      756.58      6.99 o 
   4  -1   1      776.58      843.70      8.49 o 
   5  -1   1        2.58        0.36      2.01 o 
   6  -1   1      688.04      703.42     10.35 o 
   7  -1   1       22.99       17.14      3.73 o 
   8  -1   1      261.20      264.94      7.18 o 
   9  -1   1       64.22       68.00      6.22 o 
  10  -1   1       12.23       13.06     11.87 o 
 -10   0   1        0.45        1.45      6.60 o 
  -9   0   1        0.60       -2.04      2.88 o 
  -8   0   1      147.86      154.22      6.83 o 
  -7   0   1      395.90      407.74      9.30 o 
  -6   0   1      451.14      463.97     16.53 o 
  -5   0   1     2326.45     2212.26     20.99 o 
  -4   0   1      682.42      692.34     10.09 o 
  -3   0   1    10127.75     9841.99    120.72 o 
  -2   0   1       28.20       31.82      2.45 o 
  -1   0   1     3002.54     2950.72     22.34 o 
   2   0   1      247.81      246.08      4.55 o 
   3   0   1     1180.15     1235.29     11.48 o 
   4   0   1      260.11      260.53      4.48 o 
   5   0   1      713.26      771.05     13.33 o 
   6   0   1       32.48       39.67      4.20 o 
   7   0   1       33.17       40.21      2.84 o 
   8   0   1      179.13      213.44      6.77 o 
   9   0   1        1.24        1.82      3.40 o 
  10   0   1       20.64       15.26      4.63 o 
 -10   1   1        0.28       -7.09      7.09 o 
  -9   1   1       12.71       14.78      5.07 o 
  -8   1   1      344.64      340.65     12.11 o 
  -7   1   1       95.19      109.04      9.84 o 
  -6   1   1      815.85      808.08      9.27 o 
  -5   1   1        1.71       -1.83      1.83 o 
  -4   1   1     6015.56     5999.18     64.66 o 
  -3   1   1       21.57       15.95      1.11 o 
  -2   1   1     9770.65     9793.52    115.67 o 
  -1   1   1      361.06      362.19      4.21 o 
   1   1   1     6330.01     6131.20     83.85 o 
   2   1   1     1611.91     1632.66     18.09 o 
   3   1   1        4.81       12.37      2.05 o 
   4   1   1      311.62      323.23      8.40 o 
   5   1   1      229.25      263.02      5.32 o 
   6   1   1      110.38      107.35      5.61 o 
   7   1   1       48.88       61.32      4.26 o 
   8   1   1        0.51        0.30      2.57 o 
   9   1   1       24.29       29.94      4.09 o 
  10   1   1        0.17        6.79      5.38 o 
  11   1   1        9.09       33.10     18.70 o 
 -10   2   1        0.65       29.07     13.66 o 
  -9   2   1        9.74        5.00      4.48 o 
  -8   2   1       11.27        7.56      8.22 o 
  -7   2   1      142.59      148.06      5.82 o 
  -6   2   1       94.79      100.12      3.93 o 
  -5   2   1     1680.47     1639.35     25.73 o 
  -4   2   1        7.29        2.68      2.10 o 
  -3   2   1     6885.90     6801.71     85.11 o 
  -2   2   1     1101.90     1082.76     10.18 o 
  -1   2   1     6020.96     5841.57     64.53 o 
   0   2   1     1310.61     1275.81     12.50 o 
   1   2   1      759.31      743.37      7.85 o 
   2   2   1     1216.10     1109.26     27.48 o 
   3   2   1     1740.85     1722.32     22.31 o 
   4   2   1     2300.46     2299.20     34.03 o 
   5   2   1       70.15       56.49      6.24 o 
   6   2   1      223.75      218.81      5.48 o 
   7   2   1      322.66      324.28     11.85 o 
   8   2   1      155.15      168.34      5.78 o 
   9   2   1      142.28      138.43      7.26 o 
  10   2   1       26.34       18.65      5.22 o 
  11   2   1        0.84        5.16      4.19 o 
 -10   3   1       13.38      -14.49     14.49 o 
  -9   3   1       34.19       37.51     10.34 o 
  -8   3   1      136.80      139.89      5.72 o 
  -7   3   1       36.30       23.53      2.28 o 
  -6   3   1       76.08       72.49      3.75 o 
  -5   3   1      336.14      331.39      4.90 o 
  -4   3   1      148.55      167.67      5.22 o 
  -3   3   1      712.38      633.17      9.51 o 
  -2   3   1      142.06      124.08      4.57 o 
  -1   3   1     1859.04     1733.88     24.66 o 
   0   3   1      226.44      217.96      5.91 o 
   1   3   1      101.55       95.99     10.38 o 
   2   3   1      138.79      122.58      4.57 o 
   3   3   1      347.55      338.23     12.79 o 
   4   3   1      564.05      519.23     11.25 o 
   5   3   1      577.00      547.53     13.05 o 
   6   3   1     1098.77     1097.42     14.67 o 
   7   3   1      128.23      129.29      6.89 o 
   8   3   1       29.23       32.27      3.55 o 
   9   3   1       17.05       19.27      4.19 o 
  10   3   1       18.95       18.99      4.06 o 
  11   3   1        4.04        1.35      7.79 o 
  -9   4   1        1.81        9.55      6.88 o 
  -8   4   1       67.79       63.60     12.96 o 
  -7   4   1       66.99       75.05      4.02 o 
  -6   4   1      222.92      231.57      4.82 o 
  -5   4   1       77.72       77.99      5.01 o 
  -4   4   1      692.26      701.37      8.33 o 
  -3   4   1      183.85      181.36      3.90 o 
  -2   4   1      892.19      869.93     12.28 o 
  -1   4   1     1389.21     1475.26     16.44 o 
   0   4   1     1432.17     1405.80     18.84 o 
   1   4   1     1129.48     1132.02     14.65 o 
   2   4   1      468.19      443.49      7.86 o 
   3   4   1     7643.80     7962.65    138.65 o 
   4   4   1       15.54        6.79      3.11 o 
   5   4   1     1618.11     1592.32     26.35 o 
   6   4   1        9.04        9.32      3.98 o 
   7   4   1       16.35       19.51      3.72 o 
   8   4   1       30.64       57.56     15.77 o 
   9   4   1      422.20      397.87     10.36 o 
  10   4   1        0.92        0.15      4.83 o 
  11   4   1       25.67       21.60      5.60 o 
  -9   5   1       53.60       90.30     10.27 o 
  -8   5   1        0.56        1.79      2.95 o 
  -7   5   1      173.36      176.43      5.39 o 
  -6   5   1      126.52      129.14      3.71 o 
  -5   5   1      281.64      270.62      4.52 o 
  -4   5   1       74.45       85.18      3.62 o 
  -3   5   1      107.71      104.93      3.23 o 
  -2   5   1      639.61      622.49      8.99 o 
  -1   5   1      224.51      273.60      6.13 o 
   0   5   1      941.70      914.79     18.59 o 
   1   5   1      473.05      488.89     16.33 o 
   2   5   1      133.82       94.93      7.24 o 
   3   5   1      720.87      813.23     11.66 o 
   4   5   1      471.92      439.40     12.56 o 
   5   5   1        6.32        6.87      3.16 o 
   6   5   1      761.39      786.44     16.54 o 
   7   5   1        1.02        6.22      3.62 o 
   8   5   1      247.81      239.42      7.93 o 
   9   5   1       33.08       38.62      5.21 o 
  10   5   1        4.10       11.31      9.63 o 
  -8   6   1       10.22       39.55     13.15 o 
  -7   6   1       44.48       53.11      7.22 o 
  -6   6   1      112.93      113.56      7.76 o 
  -5   6   1      666.58      624.18     10.20 o 
  -4   6   1       54.89       49.56      3.92 o 
  -3   6   1      541.61      546.12      9.54 o 
  -2   6   1        0.49        0.23      3.18 o 
  -1   6   1      995.45     1015.19     13.36 o 
   0   6   1       24.46       23.23      5.29 o 
   1   6   1     3669.66     3742.54    110.85 o 
   2   6   1      147.52      130.82      7.22 o 
   3   6   1     1244.76     1280.27     24.00 o 
   4   6   1      263.28      233.83     28.41 o 
   5   6   1      715.12      742.07     13.61 o 
   6   6   1      221.36      203.49      7.59 o 
   7   6   1      140.22      173.59     12.42 o 
   8   6   1      162.84      151.40      8.67 o 
   9   6   1       18.83       29.15      5.79 o 
  10   6   1        1.96        2.34      4.66 o 
  -8   7   1        9.20       16.13      7.19 o 
  -7   7   1       40.45       48.61      8.01 o 
  -6   7   1       39.66       47.03      9.27 o 
  -5   7   1       18.80       14.68      3.24 o 
  -4   7   1       51.84       54.28      5.64 o 
  -3   7   1       85.33       85.31      5.20 o 
  -2   7   1      171.89      188.38      6.96 o 
  -1   7   1      375.39      404.57     13.97 o 
   0   7   1      298.93      292.23      6.02 o 
   1   7   1      805.65      839.55     37.65 o 
   2   7   1      280.43      257.99      7.87 o 
   3   7   1      835.85      842.60     20.14 o 
   4   7   1      204.38      197.41     11.25 o 
   5   7   1       69.91       81.67      7.29 o 
   6   7   1        9.42       10.43      7.26 o 
   7   7   1      552.02      550.00     16.39 o 
   8   7   1       12.93        3.57      5.47 o 
   9   7   1       65.60       73.43      8.10 o 
  10   7   1        1.81        2.44      4.95 o 
  -7   8   1       68.03       80.23     15.00 o 
  -6   8   1        1.04        4.66      2.87 o 
  -5   8   1      118.35      125.57     13.11 o 
  -4   8   1       47.75       53.27      5.39 o 
  -3   8   1      330.03      301.76      6.71 o 
  -2   8   1      123.90      150.82     23.94 o 
  -1   8   1       73.77       75.71      4.88 o 
   0   8   1      145.56      151.63     12.23 o 
   1   8   1      961.08      998.54     17.98 o 
   2   8   1      201.62      196.48      8.03 o 
   3   8   1       41.04       51.61      5.99 o 
   4   8   1      217.57      225.64      9.70 o 
   5   8   1      174.24      141.32     15.67 o 
   6   8   1      173.10      179.03     15.05 o 
   7   8   1       79.04       75.51     11.65 o 
   8   8   1       19.64       15.08      7.01 o 
   9   8   1        2.17        8.66      5.39 o 
  10   8   1        8.41        1.96      5.32 o 
  -6   9   1       48.51       43.82      5.46 o 
  -5   9   1        5.53        9.40      5.77 o 
  -4   9   1       13.86       16.48      4.48 o 
  -3   9   1      141.90      140.39     10.20 o 
  -2   9   1       81.69       86.11      5.44 o 
  -1   9   1      701.03      721.89     14.18 o 
   0   9   1       17.53       10.21      4.98 o 
   1   9   1       12.73       10.43      5.98 o 
   2   9   1        6.80        7.23      4.78 o 
   3   9   1      754.58      736.33     15.04 o 
   4   9   1      343.62      367.59     23.53 o 
   5   9   1      146.95      122.59      7.51 o 
   6   9   1      199.35      198.67     11.71 o 
   7   9   1       55.12       46.96     11.51 o 
   8   9   1        5.40        9.62      5.84 o 
   9   9   1       76.66       44.88     16.27 o 
  -5  10   1       18.44        4.01      6.02 o 
  -4  10   1       12.71        8.07      4.64 o 
  -3  10   1        0.72        0.22      2.62 o 
  -2  10   1        1.72       -0.86      3.52 o 
  -1  10   1       82.60      112.28      5.55 o 
   0  10   1      119.81      147.91      7.77 o 
   1  10   1      421.04      459.79     12.93 o 
   2  10   1       46.07       50.53      6.38 o 
   3  10   1      597.49      631.27     14.64 o 
   4  10   1       79.78       72.92     18.54 o 
   5  10   1       94.80      104.03      9.71 o 
   6  10   1        0.04        2.94      6.52 o 
   7  10   1       47.48       40.97      7.23 o 
   8  10   1       19.06       20.68      8.47 o 
  -4  11   1        0.06        8.00      4.99 o 
  -3  11   1       10.92        7.28      4.15 o 
  -2  11   1       60.21       88.37     13.61 o 
  -1  11   1       24.53       19.47      7.24 o 
   0  11   1      145.58      139.91      7.04 o 
   1  11   1        2.48        8.47      4.24 o 
   2  11   1      235.81      274.60     33.95 o 
   3  11   1        5.22        3.44      5.31 o 
   4  11   1      149.94      189.05     15.36 o 
   5  11   1       16.22       34.05     11.71 o 
   6  11   1       36.85       30.50      6.96 o 
   7  11   1        9.02       19.11     11.77 o 
   8  11   1      137.42      140.26     18.85 o 
  -3  12   1       10.83       17.56      5.18 o 
  -2  12   1       12.57        9.87      4.75 o 
  -1  12   1        6.22       18.74      4.74 o 
   0  12   1        0.02        7.42      9.09 o 
   1  12   1       89.26      112.23     33.39 o 
   2  12   1       43.04       54.13      8.09 o 
   3  12   1       49.16       31.55     10.41 o 
   4  12   1       16.12       17.08      6.08 o 
   5  12   1       68.92       72.31      9.14 o 
   6  12   1        6.01       -0.42      9.45 o 
   7  12   1       46.75       39.23     14.52 o 
  -1  13   1        0.03        7.15      9.35 o 
   0  13   1       68.69       90.18      9.04 o 
   1  13   1       21.98       17.73     11.25 o 
   2  13   1       13.41        8.65      5.51 o 
   3  13   1        6.00       12.61      6.01 o 
   4  13   1       54.56       49.63     16.18 o 
   5  13   1       21.06       29.36      7.69 o 
  -2 -13   2        2.16        2.64      9.95 o 
  -1 -13   2       18.45       10.65      7.96 o 
  -5 -12   2        0.22        6.09     10.74 o 
  -4 -12   2       32.80       38.41      9.14 o 
  -3 -12   2        7.39       -1.66      6.81 o 
  -2 -12   2       11.09       17.38      7.82 o 
  -1 -12   2        0.04       -1.83      6.13 o 
   0 -12   2       31.12       29.12      7.71 o 
   1 -12   2       34.09       36.82     11.61 o 
   2 -12   2        0.91       -1.98     11.34 o 
  -7 -11   2       91.50       69.34     12.94 o 
  -6 -11   2        5.76        2.29      7.36 o 
  -5 -11   2        1.83       -0.43      5.18 o 
  -4 -11   2       17.78        9.42      9.87 o 
  -3 -11   2       13.97       26.17      7.48 o 
  -2 -11   2       67.93       50.72      8.09 o 
  -1 -11   2       41.80       49.49      8.06 o 
   0 -11   2       67.01       62.19      6.71 o 
   1 -11   2       14.09       17.82      6.23 o 
   2 -11   2       14.08       27.42      5.55 o 
   3 -11   2        8.50        8.58      4.67 o 
   4 -11   2       12.86       12.01      6.16 o 
  -7 -10   2      103.30       61.81     22.89 o 
  -6 -10   2        2.77        9.23      5.81 o 
  -5 -10   2       35.99       40.39      6.75 o 
  -4 -10   2        1.11        1.10      4.56 o 
  -3 -10   2       25.05       18.39      6.97 o 
  -2 -10   2       10.53       -1.47      5.40 o 
  -1 -10   2       79.86       91.21     11.42 o 
   0 -10   2        1.09        3.71      6.96 o 
   1 -10   2      101.07       96.54      8.28 o 
   2 -10   2       26.85       23.94      4.96 o 
   3 -10   2       51.93       21.46     16.88 o 
   4 -10   2        1.75        5.86      4.65 o 
   5 -10   2       11.06       -4.93      4.93 o 
  -8  -9   2       26.96       12.04      6.75 o 
  -7  -9   2        0.16        8.55      4.48 o 
  -6  -9   2       73.13       63.95      7.30 o 
  -5  -9   2        3.06        2.77      5.54 o 
  -4  -9   2      136.33      136.80     13.30 o 
  -3  -9   2        0.51       -4.51      4.88 o 
  -2  -9   2      929.35      920.44     18.69 o 
  -1  -9   2      511.08      521.66     13.71 o 
   0  -9   2       75.56       87.14      9.55 o 
   1  -9   2      250.45      246.23     10.38 o 
   2  -9   2      319.25      326.30     13.20 o 
   3  -9   2        8.91        1.21      4.32 o 
   4  -9   2       73.55       85.39      6.25 o 
   5  -9   2       13.12       13.23      8.78 o 
   6  -9   2        6.36        3.97      5.00 o 
  -9  -8   2       35.16       46.33     12.28 o 
  -8  -8   2       24.97       23.80      6.29 o 
  -7  -8   2       11.48       18.75      6.12 o 
  -6  -8   2        7.10       10.12      6.02 o 
  -5  -8   2      241.22      267.46      9.52 o 
  -4  -8   2      608.15      508.07     22.50 o 
  -3  -8   2      125.88      146.17     11.60 o 
  -2  -8   2      486.65      489.72     18.65 o 
  -1  -8   2        6.95        6.66      6.15 o 
   0  -8   2      124.03      142.00      7.33 o 
   1  -8   2        1.47        3.56      7.91 o 
   2  -8   2      646.07      627.96     14.38 o 
   3  -8   2       50.29       38.29     15.50 o 
   4  -8   2      214.22      214.41     12.84 o 
   5  -8   2       30.68       22.53      3.95 o 
   6  -8   2       28.73       20.76      5.29 o 
   7  -8   2        0.82       -3.68      4.89 o 
  -9  -7   2        4.99       14.52      5.53 o 
  -8  -7   2       64.32       48.27      9.85 o 
  -7  -7   2       39.81       29.04      5.04 o 
  -6  -7   2      466.12      453.38     14.33 o 
  -5  -7   2      121.72      114.81      7.83 o 
  -4  -7   2       78.75       75.21     10.12 o 
  -3  -7   2      349.43      350.72     10.65 o 
  -2  -7   2      191.52      207.29      6.84 o 
  -1  -7   2      596.83      591.79     11.30 o 
   0  -7   2      446.83      471.06     16.08 o 
   1  -7   2      378.08      353.50     14.07 o 
   2  -7   2       21.39       14.54      9.50 o 
   3  -7   2       44.57       51.56      5.13 o 
   4  -7   2      137.39      124.71      5.59 o 
   5  -7   2       28.62       31.92      5.50 o 
   6  -7   2        0.98        0.39      2.16 o 
   7  -7   2        1.20        2.87      3.75 o 
   8  -7   2       27.12       32.39      9.14 o 
 -10  -6   2       31.60       34.93     15.10 o 
  -9  -6   2       23.68       23.15      5.12 o 
  -8  -6   2       84.84       77.97     11.09 o 
  -7  -6   2      103.72      102.58      5.42 o 
  -6  -6   2      610.84      619.47     12.18 o 
  -5  -6   2        9.67        5.16      4.21 o 
  -4  -6   2      547.23      566.15     13.34 o 
  -3  -6   2        0.06        4.55      5.30 o 
  -2  -6   2      426.17      450.20     11.76 o 
  -1  -6   2       23.43       21.82      4.00 o 
   0  -6   2      522.32      537.58     17.82 o 
   1  -6   2       44.50       47.77      4.27 o 
   2  -6   2      210.03      222.41     10.58 o 
   3  -6   2        5.11       10.97      3.56 o 
   4  -6   2        3.18        4.05      3.59 o 
   5  -6   2        0.68        3.51      2.42 o 
   6  -6   2      275.02      268.23     14.96 o 
   7  -6   2       31.64       19.55      3.83 o 
   8  -6   2        1.49        0.99      3.55 o 
 -10  -5   2       43.95       36.95      5.99 o 
  -9  -5   2       30.62       28.39      6.27 o 
  -8  -5   2       13.35       16.32      4.98 o 
  -7  -5   2      729.88      698.04     14.25 o 
  -6  -5   2       16.73       17.14      4.43 o 
  -5  -5   2      723.89      730.65     10.69 o 
  -4  -5   2      503.50      521.16      9.69 o 
  -3  -5   2      271.91      250.55     14.33 o 
  -2  -5   2      180.79      165.43      5.01 o 
  -1  -5   2      267.94      334.56      7.94 o 
   0  -5   2     2076.57     2055.18     29.55 o 
   1  -5   2      435.61      476.16      8.91 o 
   2  -5   2       17.39       24.40      4.50 o 
   3  -5   2       36.91       40.86      2.27 o 
   4  -5   2       62.97       72.35     10.74 o 
   5  -5   2       42.95       49.04      4.37 o 
   6  -5   2      201.57      190.48      7.08 o 
   7  -5   2       15.35       17.27      3.16 o 
   8  -5   2       44.17       38.76     14.16 o 
   9  -5   2        2.89        5.02      4.56 o 
 -10  -4   2       58.70       45.43      8.20 o 
  -9  -4   2        0.13       -2.59      3.69 o 
  -8  -4   2      361.60      354.86      7.95 o 
  -7  -4   2       60.58       68.11      5.23 o 
  -6  -4   2       83.20       88.44      9.37 o 
  -5  -4   2      331.04      340.77      9.55 o 
  -4  -4   2     1042.38     1046.57     20.34 o 
  -3  -4   2      269.14      227.38      5.34 o 
  -2  -4   2     3147.51     3185.24     49.44 o 
  -1  -4   2      143.95      120.28     15.51 o 
   0  -4   2      583.34      641.63     12.31 o 
   1  -4   2      204.98      197.35      6.83 o 
   2  -4   2        0.20       -1.43      1.43 o 
   3  -4   2      270.38      266.94      5.86 o 
   4  -4   2      136.90      144.81     15.97 o 
   5  -4   2      132.06      132.72      9.45 o 
   6  -4   2      190.98      190.88      4.72 o 
   7  -4   2      116.56      120.86      9.12 o 
   8  -4   2       61.11       48.30      7.16 o 
   9  -4   2        4.63        4.57      4.06 o 
 -10  -3   2       33.04       27.75      4.75 o 
  -9  -3   2        7.05       10.61      5.63 o 
  -8  -3   2      379.28      362.39      8.52 o 
  -7  -3   2        0.45       -3.88      3.88 o 
  -6  -3   2        6.78        8.09      3.19 o 
  -5  -3   2      588.41      588.60     11.37 o 
  -4  -3   2     1895.39     1853.97     22.00 o 
  -3  -3   2        0.38        0.39      1.76 o 
  -2  -3   2     3835.90     3856.70     96.41 o 
  -1  -3   2      782.22      849.12     10.49 o 
   0  -3   2      109.89      111.02      5.37 o 
   1  -3   2     1814.12     1906.24     22.37 o 
   2  -3   2      448.99      417.30      5.28 o 
   3  -3   2     1042.23     1044.44     12.12 o 
   4  -3   2        3.12        2.88      1.92 o 
   5  -3   2      367.96      406.95      8.50 o 
   6  -3   2       15.17       19.64      1.92 o 
   7  -3   2        1.90        6.03      3.23 o 
   8  -3   2        1.53        2.66      2.38 o 
   9  -3   2      106.10      107.66     11.82 o 
  10  -3   2        1.97        8.60      5.48 o 
 -10  -2   2        8.79        2.37      3.49 o 
  -9  -2   2      166.64      163.58      5.73 o 
  -8  -2   2        0.20        3.75      3.69 o 
  -7  -2   2      450.47      461.52      8.26 o 
  -6  -2   2       79.53       79.51      5.28 o 
  -5  -2   2     1804.68     1756.85     19.70 o 
  -4  -2   2      212.75      219.85      9.05 o 
  -3  -2   2     1688.39     1693.27     17.52 o 
  -2  -2   2     1117.66     1114.86     16.22 o 
  -1  -2   2     1833.44     1719.43     21.27 o 
   0  -2   2       41.93       32.01      5.19 o 
   1  -2   2      456.27      391.67      6.54 o 
   2  -2   2     1319.76     1293.92     13.05 o 
   3  -2   2      190.77      211.01      9.01 o 
   4  -2   2     1967.30     1973.72     20.10 o 
   5  -2   2        0.13       -1.59      1.59 o 
   6  -2   2      868.46      888.53     13.95 o 
   7  -2   2       57.95       62.94      6.32 o 
   8  -2   2      112.43      112.97      6.34 o 
   9  -2   2       54.49       49.81      8.83 o 
  10  -2   2        6.28       12.78      7.15 o 
 -10  -1   2       41.80       34.17      4.65 o 
  -9  -1   2      101.99       73.67      6.63 o 
  -8  -1   2      366.82      380.18      8.25 o 
  -7  -1   2      677.43      697.36      9.99 o 
  -6  -1   2      648.98      676.65     11.42 o 
  -5  -1   2      748.09      770.84      8.91 o 
  -4  -1   2        1.26        1.14      2.11 o 
  -3  -1   2     2434.48     2443.36     33.46 o 
  -2  -1   2      411.04      364.75      3.41 o 
  -1  -1   2     1475.23     1556.35     12.33 o 
   0  -1   2     1590.67     1501.68     16.36 o 
   1  -1   2       89.01       86.91      6.16 o 
   2  -1   2      314.68      321.24      5.96 o 
   3  -1   2      450.93      415.14      4.67 o 
   4  -1   2      235.04      242.55     14.18 o 
   5  -1   2      219.44      208.97      5.38 o 
   6  -1   2       36.96       38.59      4.31 o 
   7  -1   2      144.82      159.25     23.17 o 
   8  -1   2      162.59      178.48      6.22 o 
   9  -1   2      140.53      144.50      7.96 o 
  10  -1   2       21.18       26.11      4.79 o 
 -10   0   2       20.62       11.40      7.53 o 
  -9   0   2      112.35      120.34      8.22 o 
  -8   0   2      301.75      322.32     14.59 o 
  -7   0   2      410.01      406.59     13.14 o 
  -6   0   2     1607.47     1620.53     19.37 o 
  -5   0   2      179.63      171.63      3.94 o 
  -4   0   2       68.01       50.86      2.26 o 
  -3   0   2       49.80       43.65      1.94 o 
  -2   0   2      530.77      601.62      5.27 o 
  -1   0   2      445.48      453.56      4.31 o 
   0   0   2     5135.52     5054.72     55.47 o 
   1   0   2       75.04       62.15      3.18 o 
   2   0   2     2317.58     2298.12     31.52 o 
   3   0   2        1.74        3.87      1.73 o 
   4   0   2       59.64       52.56      3.09 o 
   5   0   2      383.84      373.48      5.02 o 
   6   0   2      129.78      143.12      3.63 o 
   7   0   2      185.50      199.07      8.17 o 
   8   0   2        0.45        4.97      2.89 o 
   9   0   2      208.39      230.44      9.21 o 
  10   0   2        1.87       -5.86      7.05 o 
 -10   1   2       58.16       58.87     16.54 o 
  -9   1   2      148.48      144.33      8.21 o 
  -8   1   2      105.25      106.78      6.38 o 
  -7   1   2     1306.84     1274.02     14.12 o 
  -6   1   2        4.34        5.37      2.21 o 
  -5   1   2     2790.52     2842.95     28.13 o 
  -4   1   2      280.24      302.76      7.81 o 
  -3   1   2     5756.11     5853.35     61.03 o 
  -2   1   2       30.88       23.54      1.33 o 
  -1   1   2     1366.42     1447.97     15.58 o 
   0   1   2     2873.74     2638.49     26.22 o 
   1   1   2        3.40        2.64      1.68 o 
   2   1   2     1071.74     1074.96     12.46 o 
   3   1   2       22.15       27.70      2.36 o 
   4   1   2      149.25      120.57      4.34 o 
   5   1   2      365.84      382.38      5.72 o 
   6   1   2       91.52       93.48      5.67 o 
   7   1   2       22.79       29.24      2.92 o 
   8   1   2      235.85      249.63      6.70 o 
   9   1   2        6.36       15.55      3.66 o 
  10   1   2       88.97       96.45     12.86 o 
  11   1   2        2.72       10.12     15.87 o 
 -10   2   2       55.47       73.35     18.29 o 
  -9   2   2        0.29        0.07      2.22 o 
  -8   2   2      328.59      308.45      7.64 o 
  -7   2   2       43.39       39.26      3.27 o 
  -6   2   2       83.16       93.41      8.24 o 
  -5   2   2      682.37      654.82      9.38 o 
  -4   2   2     1329.63     1208.53     11.96 o 
  -3   2   2      697.63      689.91      4.92 o 
  -2   2   2      203.15      198.13     17.78 o 
  -1   2   2      828.94      675.61     25.46 o 
   0   2   2     1459.50     1454.29     15.72 o 
   1   2   2      477.80      451.50      8.06 o 
   2   2   2     1452.01     1423.53     18.22 o 
   3   2   2      488.69      438.83      9.88 o 
   4   2   2      325.87      308.52      6.83 o 
   5   2   2     1092.28     1119.83     16.18 o 
   6   2   2      187.45      207.75      7.53 o 
   7   2   2       21.60       25.60      5.11 o 
   8   2   2       17.91       29.07      3.77 o 
   9   2   2      158.59      156.75     10.50 o 
  10   2   2       50.27       67.78     20.14 o 
  11   2   2        4.12        7.43      5.78 o 
  -9   3   2       70.81       47.41     51.11 o 
  -8   3   2       26.61       19.62      2.83 o 
  -7   3   2      256.00      260.59      6.91 o 
  -6   3   2       25.12       18.80      3.24 o 
  -5   3   2       13.84       13.73      1.81 o 
  -4   3   2     1213.80     1226.97     10.96 o 
  -3   3   2      207.89      223.03      2.67 o 
  -2   3   2      990.50      963.94     11.71 o 
  -1   3   2      403.54      410.50      4.42 o 
   0   3   2      288.63      284.85     10.38 o 
   1   3   2      575.16      543.82      6.54 o 
   2   3   2      690.92      665.28     11.99 o 
   3   3   2     1030.30     1020.38     26.56 o 
   4   3   2      398.12      404.77      8.24 o 
   5   3   2      180.81      158.90      7.35 o 
   6   3   2      288.43      292.24      9.61 o 
   7   3   2      279.70      286.23     10.70 o 
   8   3   2       18.15       20.56      5.33 o 
   9   3   2      459.12      462.96     14.66 o 
  10   3   2        1.54       11.21      5.20 o 
  11   3   2       33.48       33.07      8.44 o 
  -9   4   2       51.42       37.29      9.25 o 
  -8   4   2        0.45        0.81      2.19 o 
  -7   4   2      275.00      274.76      6.57 o 
  -6   4   2      203.97      199.03      6.54 o 
  -5   4   2      346.67      348.85     10.89 o 
  -4   4   2        1.13        2.97      1.34 o 
  -3   4   2      603.13      587.19      8.02 o 
  -2   4   2     2544.93     2706.50     26.17 o 
  -1   4   2      686.73      708.87     16.69 o 
   0   4   2      836.34      749.29     17.67 o 
   1   4   2     1012.68     1035.09     15.07 o 
   2   4   2     1170.70     1120.77     13.58 o 
   3   4   2      223.87      241.72      5.16 o 
   4   4   2      736.77      712.58     12.42 o 
   5   4   2      253.70      271.65      7.92 o 
   6   4   2      184.20      172.20      7.51 o 
   7   4   2        0.13       -1.68      3.11 o 
   8   4   2       40.96       36.24      4.73 o 
   9   4   2        0.08        2.85      4.59 o 
  10   4   2       35.10       24.32      7.57 o 
  11   4   2       14.34        1.64      5.18 o 
  -9   5   2        0.32      -11.61     13.05 o 
  -8   5   2       15.15       40.78     13.56 o 
  -7   5   2       30.17       19.92      2.86 o 
  -6   5   2      313.04      290.67      5.49 o 
  -5   5   2     1000.30      943.73     15.21 o 
  -4   5   2       56.43       58.77      4.82 o 
  -3   5   2      471.88      476.71      8.37 o 
  -2   5   2       20.02       39.49      3.98 o 
  -1   5   2     1186.76     1161.94     16.23 o 
   0   5   2      223.44      262.28      4.84 o 
   1   5   2     5086.34     5320.05     84.47 o 
   2   5   2      138.28      153.97      9.55 o 
   3   5   2      209.75      175.03      8.01 o 
   4   5   2       94.21      113.26      5.80 o 
   5   5   2      254.48      246.93      8.40 o 
   6   5   2      108.23      111.45     11.87 o 
   7   5   2      450.45      452.20     13.03 o 
   8   5   2       36.53       47.68      4.49 o 
   9   5   2      133.73      148.78      7.34 o 
  10   5   2        7.95        2.16      6.12 o 
  11   5   2        0.50       -9.14      9.14 o 
  -8   6   2       30.52       35.03     13.97 o 
  -7   6   2       30.47       19.08      2.84 o 
  -6   6   2       90.50       97.44      4.88 o 
  -5   6   2        0.86        1.71      2.12 o 
  -4   6   2        9.95        8.20      2.19 o 
  -3   6   2      286.33      265.34      7.40 o 
  -2   6   2     1056.84     1079.39     12.27 o 
  -1   6   2       42.60       39.46      3.44 o 
   0   6   2     1283.38     1253.23     16.68 o 
   1   6   2      356.02      315.26      6.84 o 
   2   6   2     1544.27     1531.69     20.38 o 
   3   6   2       68.91       57.91      3.81 o 
   4   6   2      576.25      593.74     12.75 o 
   5   6   2        8.37        8.56      3.60 o 
   6   6   2        1.00       -0.06      4.23 o 
   7   6   2      722.24      699.79     17.46 o 
   8   6   2       18.46       26.03      6.36 o 
   9   6   2       51.34       53.38      5.34 o 
  10   6   2        2.32       -1.78      4.54 o 
  -8   7   2        0.99        6.88      7.19 o 
  -7   7   2       10.56       -5.03     10.48 o 
  -6   7   2        6.41        5.42      2.83 o 
  -5   7   2      195.38      184.15      4.94 o 
  -4   7   2       92.97      106.37      6.01 o 
  -3   7   2      186.43      194.93      7.54 o 
  -2   7   2      104.83      126.74      5.35 o 
  -1   7   2      348.67      376.44      9.07 o 
   0   7   2      207.38      225.00      8.63 o 
   1   7   2      499.93      518.63     10.05 o 
   2   7   2      192.60      196.17      9.00 o 
   3   7   2      157.82      167.18     14.28 o 
   4   7   2      335.43      339.73     13.60 o 
   5   7   2      326.30      314.34     10.78 o 
   6   7   2       33.98       34.75      8.52 o 
   7   7   2      147.73      138.62     23.32 o 
   8   7   2       48.46       42.20     10.28 o 
   9   7   2        8.03       14.13      6.15 o 
  10   7   2        3.77        5.60      5.24 o 
  -7   8   2        1.13       -1.23     10.17 o 
  -6   8   2       36.31       24.35      2.74 o 
  -5   8   2       26.69       24.17      3.78 o 
  -4   8   2       78.23       80.21      5.41 o 
  -3   8   2       36.61       47.73      2.94 o 
  -2   8   2       57.64       57.71      5.18 o 
  -1   8   2      616.42      668.11     11.57 o 
   0   8   2        1.33        3.46      7.76 o 
   1   8   2      123.23      124.32      6.01 o 
   2   8   2        9.38       11.54      5.69 o 
   3   8   2     1163.98     1167.72     26.43 o 
   4   8   2        3.88        0.52      4.21 o 
   5   8   2      480.63      466.43     21.47 o 
   6   8   2       29.09       15.98      5.97 o 
   7   8   2      220.71      217.42     32.93 o 
   8   8   2       10.46       15.10      6.79 o 
   9   8   2       42.37       31.79      8.40 o 
  10   8   2       12.63       10.58      6.99 o 
  -6   9   2        9.29        5.55      6.37 o 
  -5   9   2        0.43       -0.03      3.21 o 
  -4   9   2      133.49      128.91     11.61 o 
  -3   9   2       89.15       99.03      5.42 o 
  -2   9   2      103.54      126.62      7.25 o 
  -1   9   2      123.49      144.31     14.95 o 
   0   9   2      169.24      203.04      9.68 o 
   1   9   2       56.10       61.58     11.51 o 
   2   9   2       13.24       21.13      6.71 o 
   3   9   2       14.39       26.14      8.63 o 
   4   9   2      153.76      162.79      9.07 o 
   5   9   2       31.17       33.32      5.48 o 
   6   9   2      204.68      191.24     11.25 o 
   7   9   2      144.06      151.24     15.17 o 
   8   9   2       15.58       14.99      7.41 o 
   9   9   2       36.45       45.17      9.46 o 
  -5  10   2       82.99       76.46     12.83 o 
  -4  10   2        8.30       10.18      3.61 o 
  -3  10   2       29.70       36.70      4.20 o 
  -2  10   2      125.96      136.10      6.21 o 
  -1  10   2       48.82       47.85      9.97 o 
   0  10   2      347.14      357.59     27.48 o 
   1  10   2      125.43      141.48     10.84 o 
   2  10   2      263.72      313.39     25.53 o 
   3  10   2      212.31      182.81      8.10 o 
   4  10   2      149.54      157.25      9.78 o 
   5  10   2       13.69       13.68      5.30 o 
   6  10   2       47.99       44.90     11.25 o 
   7  10   2       22.82       10.34      7.30 o 
   8  10   2       24.68        8.94      6.31 o 
   9  10   2        4.66        3.75      6.21 o 
  -4  11   2        7.06        9.36      4.04 o 
  -3  11   2       24.29       22.96      3.76 o 
  -2  11   2       11.73        7.70      3.42 o 
  -1  11   2      101.93      147.59     10.28 o 
   0  11   2       13.68        7.01      6.32 o 
   1  11   2      156.53      170.67      9.08 o 
   2  11   2        9.01        9.06      6.99 o 
   3  11   2      125.91      129.28      7.73 o 
   4  11   2        1.80        4.09      5.85 o 
   5  11   2       41.77       55.82     12.11 o 
   6  11   2        0.48        0.70      6.41 o 
   7  11   2       29.34       31.19      8.27 o 
   8  11   2        0.46       -7.23     10.48 o 
  -3  12   2        3.08       11.43      9.38 o 
  -2  12   2       37.62       48.74     11.29 o 
  -1  12   2        0.09        1.69      3.61 o 
   0  12   2       51.95       45.23      8.95 o 
   1  12   2       45.68       64.80      6.15 o 
   2  12   2       76.47       73.50     10.12 o 
   3  12   2       26.11       31.29      7.21 o 
   4  12   2       12.28        3.48      7.96 o 
   5  12   2       22.67       25.27     16.44 o 
   6  12   2        2.42        3.63      7.20 o 
   7  12   2        4.02        3.47      7.78 o 
  -1  13   2       65.95       67.09     10.63 o 
   0  13   2        0.92       22.41      5.24 o 
   1  13   2       18.52       28.55      9.74 o 
   2  13   2       16.88       26.80     15.05 o 
   3  13   2       50.81       58.56     12.39 o 
   4  13   2       12.24       15.69      8.63 o 
   5  13   2       37.82       23.92      9.04 o 
  -4 -12   3        7.71       -0.60      8.78 o 
  -3 -12   3       11.94       19.75      8.37 o 
  -2 -12   3       10.53        2.72      6.47 o 
  -1 -12   3       25.29       28.30      8.53 o 
   0 -12   3        0.68        3.50      6.69 o 
   1 -12   3        4.06      -11.78     16.08 o 
   2 -12   3       23.40        4.30      6.42 o 
  -6 -11   3       54.35       46.45     15.21 o 
  -5 -11   3        2.39       -7.50      7.50 o 
  -4 -11   3       41.84       52.64      7.82 o 
  -3 -11   3       18.20       16.88      6.26 o 
  -2 -11   3       19.72       19.31      8.94 o 
  -1 -11   3       71.89       71.45     12.59 o 
   0 -11   3       49.29       55.52     11.72 o 
   1 -11   3       58.27       32.07     15.10 o 
   2 -11   3        2.87        7.05     13.33 o 
   3 -11   3       14.37       11.98      5.32 o 
   4 -11   3        0.85       42.22     15.82 o 
  -7 -10   3        1.55        1.24      6.14 o 
  -6 -10   3      101.42       58.84     28.24 o 
  -5 -10   3        5.95        5.26      6.38 o 
  -4 -10   3       86.54       88.98     13.56 o 
  -3 -10   3        4.03        8.37     10.89 o 
  -2 -10   3      240.06      225.81     10.02 o 
  -1 -10   3       11.58       12.05      5.18 o 
   0 -10   3      118.64      117.66      7.72 o 
   1 -10   3        9.27       12.60      5.93 o 
   2 -10   3      125.61      120.35     16.75 o 
   3 -10   3        0.57       -1.54      3.49 o 
   4 -10   3       61.56       32.55      6.75 o 
   5 -10   3        0.18       32.87     13.97 o 
  -8  -9   3        3.60        7.12      8.17 o 
  -7  -9   3       90.70       85.81     26.88 o 
  -6  -9   3        0.48        0.20      3.96 o 
  -5  -9   3      246.66      231.29     16.47 o 
  -4  -9   3        3.73       -0.62      5.15 o 
  -3  -9   3       90.25       95.03      8.46 o 
  -2  -9   3       60.33       50.24      8.06 o 
  -1  -9   3      174.21      197.41     27.48 o 
   0  -9   3      109.17      129.03     15.72 o 
   1  -9   3      126.39      137.04      8.43 o 
   2  -9   3      137.66      116.13      9.81 o 
   3  -9   3       66.96       69.51     18.44 o 
   4  -9   3        0.66        5.39      4.78 o 
   5  -9   3       10.15       18.95     15.36 o 
   6  -9   3       11.02        4.12      5.27 o 
  -8  -8   3       31.71       33.67      6.19 o 
  -7  -8   3       73.96       63.33      6.51 o 
  -6  -8   3       77.47       97.04      6.91 o 
  -5  -8   3      185.41      163.21     14.64 o 
  -4  -8   3      140.80      152.32     12.58 o 
  -3  -8   3      269.85      264.76     14.90 o 
  -2  -8   3      643.19      658.60     44.79 o 
  -1  -8   3      110.15      107.85     10.79 o 
   0  -8   3        7.42        9.78      4.88 o 
   1  -8   3        5.28        7.94      3.77 o 
   2  -8   3       71.60       76.76      5.48 o 
   3  -8   3       98.44       91.82      4.11 o 
   4  -8   3       19.65       12.17      4.53 o 
   5  -8   3       95.57       89.05      7.16 o 
   6  -8   3        0.85       -2.07      3.62 o 
   7  -8   3        5.18        4.61      3.61 o 
  -9  -7   3       52.06       56.13      8.31 o 
  -8  -7   3       24.65       20.08      5.24 o 
  -7  -7   3       78.05       88.96      8.21 o 
  -6  -7   3       90.66       98.25     10.37 o 
  -5  -7   3      281.02      229.83     48.25 o 
  -4  -7   3      150.72      150.82      6.85 o 
  -3  -7   3       18.66       23.93      4.35 o 
  -2  -7   3      251.30      279.00      9.94 o 
  -1  -7   3      107.31      127.13     16.49 o 
   0  -7   3      205.30      206.33     11.15 o 
   1  -7   3       86.11       79.80      5.05 o 
   2  -7   3      569.50      598.33     25.48 o 
   3  -7   3        2.02        4.47      4.62 o 
   4  -7   3       29.21       25.99      2.84 o 
   5  -7   3       52.27       51.20     11.87 o 
   6  -7   3      125.66      124.10      4.33 o 
   7  -7   3        6.26        7.71      4.82 o 
   8  -7   3        0.10       -5.65      5.65 o 
  -9  -6   3      147.08      159.20     12.21 o 
  -8  -6   3        1.96        1.33      4.60 o 
  -7  -6   3      242.56      274.63     15.98 o 
  -6  -6   3       33.85       42.65      4.70 o 
  -5  -6   3       32.68       23.35      3.50 o 
  -4  -6   3      382.70      356.60     21.01 o 
  -3  -6   3      304.90      316.11      9.65 o 
  -2  -6   3        8.12        6.95      3.98 o 
  -1  -6   3      140.55      159.84      5.69 o 
   0  -6   3       75.41      100.12      8.01 o 
   1  -6   3      197.16      202.82      6.03 o 
   2  -6   3       37.97       38.90      5.75 o 
   3  -6   3      154.57      146.19      7.45 o 
   4  -6   3      159.79      185.14     10.53 o 
   5  -6   3       57.94       61.00      3.12 o 
   6  -6   3      108.68      126.56      8.82 o 
   7  -6   3        2.86        0.66      2.49 o 
   8  -6   3       34.30       27.67      7.93 o 
  -9  -5   3        0.16        1.42      3.46 o 
  -8  -5   3      140.31      127.99      6.79 o 
  -7  -5   3       26.78       18.45      3.95 o 
  -6  -5   3     1130.68     1092.14     18.67 o 
  -5  -5   3        5.64        5.26      3.05 o 
  -4  -5   3        2.38        0.51      2.88 o 
  -3  -5   3        4.98        4.69      3.49 o 
  -2  -5   3       14.28       12.20      3.66 o 
  -1  -5   3        1.50        1.85      2.54 o 
   0  -5   3        7.22       14.79      3.41 o 
   1  -5   3     1252.07     1264.33     17.51 o 
   2  -5   3        3.04       10.80      2.76 o 
   3  -5   3      627.56      636.06     12.07 o 
   4  -5   3       16.24       13.36      2.73 o 
   5  -5   3       85.22       94.61      9.73 o 
   6  -5   3      121.41      112.95      4.48 o 
   7  -5   3      285.56      278.85     17.10 o 
   8  -5   3       11.69       15.50      4.67 o 
   9  -5   3       22.39       45.29      8.22 o 
 -10  -4   3       18.60       16.80      6.14 o 
  -9  -4   3      227.35      240.59     11.82 o 
  -8  -4   3       76.28       69.74      7.07 o 
  -7  -4   3       71.20       79.15      5.29 o 
  -6  -4   3      219.26      230.76     11.24 o 
  -5  -4   3        0.88       -1.90      2.92 o 
  -4  -4   3      616.53      624.27      9.19 o 
  -3  -4   3        3.37        5.31      2.01 o 
  -2  -4   3      223.19      208.53     11.81 o 
  -1  -4   3       97.90      111.53      8.17 o 
   0  -4   3      464.02      477.09     13.51 o 
   1  -4   3      447.49      423.18      8.30 o 
   2  -4   3        3.42        2.66      1.57 o 
   3  -4   3       67.66       87.99     11.15 o 
   4  -4   3      328.71      314.55     14.59 o 
   5  -4   3      307.20      317.64      7.12 o 
   6  -4   3      256.87      261.79      5.93 o 
   7  -4   3      297.28      299.74     16.18 o 
   8  -4   3       37.76       37.53      7.50 o 
   9  -4   3       20.54       10.26      4.12 o 
 -10  -3   3       19.49        9.41      5.36 o 
  -9  -3   3       61.57       64.14      5.34 o 
  -8  -3   3      101.88       81.08     15.78 o 
  -7  -3   3      305.95      313.70      7.27 o 
  -6  -3   3      185.57      209.17     14.55 o 
  -5  -3   3      600.32      601.53     14.51 o 
  -4  -3   3       61.26       69.46      3.86 o 
  -3  -3   3      867.74      834.92     10.34 o 
  -2  -3   3      176.96      181.78      4.32 o 
  -1  -3   3      874.64      799.51     12.02 o 
   0  -3   3     2242.59     2329.30     28.91 o 
   1  -3   3      154.31      150.53      4.64 o 
   2  -3   3     1976.83     2028.70     26.97 o 
   3  -3   3     2314.00     2384.06     28.07 o 
   4  -3   3      487.89      480.61     13.82 o 
   5  -3   3      155.14      146.52      7.37 o 
   6  -3   3       49.92       63.37      7.45 o 
   7  -3   3        4.92       10.06      2.80 o 
   8  -3   3       16.74       15.93      3.38 o 
   9  -3   3        2.69        0.29      4.24 o 
  10  -3   3       17.45       28.02      6.53 o 
 -10  -2   3       67.64       44.47      4.45 o 
  -9  -2   3       14.97        9.88      4.48 o 
  -8  -2   3      274.31      258.94      7.27 o 
  -7  -2   3       21.30       14.54      3.73 o 
  -6  -2   3        1.83        2.16      2.89 o 
  -5  -2   3      125.58      141.02      4.70 o 
  -4  -2   3      477.70      448.70      7.66 o 
  -3  -2   3     1234.36     1282.39     14.22 o 
  -2  -2   3      403.14      363.98      9.61 o 
  -1  -2   3     1393.00     1363.87     13.73 o 
   0  -2   3      321.63      298.70      4.48 o 
   1  -2   3      837.71      849.17     33.64 o 
   2  -2   3       95.74       96.26      4.42 o 
   3  -2   3     1025.81      989.00     17.36 o 
   4  -2   3       11.99       17.56      2.56 o 
   5  -2   3     1109.91     1124.88     15.50 o 
   6  -2   3       38.63       37.60      3.18 o 
   7  -2   3      134.26      151.46      6.37 o 
   8  -2   3        1.89        2.81      3.83 o 
   9  -2   3      200.23      189.93      8.68 o 
  10  -2   3       15.48       17.75      4.88 o 
 -10  -1   3       39.33       30.97     11.45 o 
  -9  -1   3       67.66       54.59      5.94 o 
  -8  -1   3      144.24      143.57      4.94 o 
  -7  -1   3      454.96      439.71      7.03 o 
  -6  -1   3        6.32       10.06      2.45 o 
  -5  -1   3     1155.76     1123.35     13.60 o 
  -4  -1   3       53.77       55.91      3.08 o 
  -3  -1   3       31.56       27.30      2.48 o 
  -2  -1   3       13.86       10.37      1.59 o 
  -1  -1   3       31.03       37.60      4.00 o 
   0  -1   3      138.19      160.55      1.88 o 
   1  -1   3      729.46      769.26     12.74 o 
   2  -1   3       78.48       63.90      1.34 o 
   3  -1   3       61.97       57.30      2.77 o 
   4  -1   3      882.62      903.72     11.25 o 
   5  -1   3      848.73      882.44     14.42 o 
   6  -1   3      330.22      353.69     19.16 o 
   7  -1   3       36.33       46.46      3.59 o 
   8  -1   3        0.20       -3.85      3.85 o 
   9  -1   3      206.17      231.79      9.65 o 
  10  -1   3        0.45        0.21      3.42 o 
 -10   0   3       56.98       58.25     11.10 o 
  -9   0   3       42.20       42.78      4.10 o 
  -8   0   3       96.54      102.06      5.07 o 
  -7   0   3      152.43      168.78      5.17 o 
  -6   0   3       81.74       91.70      3.67 o 
  -5   0   3      122.98      132.15      3.54 o 
  -4   0   3        1.46        1.19      1.13 o 
  -3   0   3        4.59        3.89      1.33 o 
  -2   0   3       22.22       27.14      4.48 o 
  -1   0   3        3.24        2.09      1.05 o 
   0   0   3     1969.22     1990.39     30.31 o 
   2   0   3     2180.00     2225.28     45.20 o 
   3   0   3       91.65      101.17      3.27 o 
   4   0   3      344.07      344.56      4.53 o 
   5   0   3        0.71        1.88      1.99 o 
   6   0   3      328.50      340.20      6.38 o 
   7   0   3      208.46      215.06      6.11 o 
   8   0   3      300.67      314.67      7.97 o 
   9   0   3        0.68       -0.13      3.18 o 
  10   0   3       87.18       72.55     10.74 o 
 -10   1   3       49.28       49.11     10.27 o 
  -9   1   3        5.36        4.46      5.36 o 
  -8   1   3      350.67      342.82      9.82 o 
  -7   1   3        1.62        1.00      3.16 o 
  -6   1   3      184.73      204.63      4.36 o 
  -5   1   3      391.48      365.53      4.97 o 
  -4   1   3       30.61       27.47      1.56 o 
  -3   1   3      188.29      213.53      2.14 o 
  -2   1   3       13.62        6.11      0.73 o 
  -1   1   3        3.14        6.66      1.29 o 
   0   1   3     7025.70     7141.73    107.25 o 
   1   1   3    23644.77    24258.50    602.72 o 
   2   1   3     3421.19     3327.50     44.61 o 
   3   1   3      178.98      172.65      6.27 o 
   4   1   3       88.86      103.43     10.74 o 
   5   1   3      742.80      696.98      8.69 o 
   6   1   3        6.44        4.06      2.52 o 
   7   1   3      556.78      553.61     10.80 o 
   8   1   3       35.72       33.46      3.91 o 
   9   1   3      105.62      136.94     22.24 o 
  10   1   3       14.28       11.57      7.68 o 
  11   1   3        8.12       13.48      6.06 o 
  -9   2   3       99.45       89.69     18.08 o 
  -8   2   3        2.59        0.02      2.88 o 
  -7   2   3      401.06      391.89      7.78 o 
  -6   2   3        0.82        2.73      2.38 o 
  -5   2   3       26.08       25.48      1.97 o 
  -4   2   3      361.66      360.86     11.82 o 
  -3   2   3      275.87      317.61      6.95 o 
  -2   2   3     1254.23     1188.79     14.31 o 
  -1   2   3        7.94        8.50      1.29 o 
   0   2   3       15.59        9.62      2.11 o 
   1   2   3     1372.03     1404.47     18.37 o 
   2   2   3        2.89        5.19      3.34 o 
   3   2   3        0.20       -0.37      2.47 o 
   4   2   3     1131.35     1050.85     15.64 o 
   5   2   3       82.70       69.81      9.81 o 
   6   2   3      229.31      219.52     10.70 o 
   7   2   3      790.23      793.93     18.31 o 
   8   2   3       62.45       79.37      5.82 o 
   9   2   3      222.27      245.02     13.19 o 
  10   2   3       61.82       62.21     10.93 o 
  11   2   3       17.99       26.99      5.21 o 
  -9   3   3       39.41       37.97      8.01 o 
  -8   3   3       60.87       61.18      3.68 o 
  -7   3   3      351.25      316.05     12.00 o 
  -6   3   3       20.02       16.87      3.20 o 
  -5   3   3      166.87      160.91      3.09 o 
  -4   3   3       81.08       86.56      8.78 o 
  -3   3   3     1092.57     1070.68     27.02 o 
  -2   3   3       45.89       24.24      6.16 o 
  -1   3   3     1043.05     1008.93      9.54 o 
   0   3   3        3.40        7.31      2.57 o 
   1   3   3      368.08      388.27     11.51 o 
   2   3   3       38.44       25.90     10.48 o 
   3   3   3     1350.58     1289.24     17.91 o 
   4   3   3      756.59      737.09     12.38 o 
   5   3   3     1355.01     1373.21     25.75 o 
   6   3   3      508.33      492.51     11.85 o 
   7   3   3        3.38        4.64      3.01 o 
   8   3   3        0.83       -0.75      3.20 o 
   9   3   3       15.98       10.14      4.55 o 
  10   3   3       92.56       99.47      5.82 o 
  11   3   3        6.38        6.52      6.55 o 
  -9   4   3        2.78        2.57      7.50 o 
  -8   4   3       63.51       68.11      9.55 o 
  -7   4   3        3.37        2.00      2.14 o 
  -6   4   3       79.21       81.93      4.88 o 
  -5   4   3        3.10        1.47      0.92 o 
  -4   4   3      237.17      237.00      9.35 o 
  -3   4   3      648.15      607.87     19.93 o 
  -2   4   3      173.26      159.12      3.22 o 
  -1   4   3     3666.63     3731.92     45.61 o 
   0   4   3     1623.01     1675.67     18.39 o 
   1   4   3       17.92       13.21      2.13 o 
   2   4   3     2299.73     2338.55     28.91 o 
   3   4   3      700.37      652.38     19.78 o 
   4   4   3       10.38       11.21      3.45 o 
   5   4   3      312.45      294.35     29.43 o 
   6   4   3       20.14       15.11      6.47 o 
   7   4   3      195.29      206.97      8.93 o 
   8   4   3       11.36       10.53      4.90 o 
   9   4   3      235.79      271.66     24.73 o 
  10   4   3       24.19       21.73      5.16 o 
  11   4   3        4.81        6.73      5.68 o 
  -8   5   3        1.40       -9.25     12.23 o 
  -7   5   3       61.31       52.19     13.77 o 
  -6   5   3      217.69      242.45     11.92 o 
  -5   5   3      622.94      584.09      6.36 o 
  -4   5   3      765.60      785.97     12.65 o 
  -3   5   3      361.96      386.61      7.50 o 
  -2   5   3      331.61      303.95      3.73 o 
  -1   5   3       51.93       70.31      5.55 o 
   0   5   3       12.73       35.09      2.22 o 
   1   5   3      964.75     1019.34     15.51 o 
   2   5   3      162.90      153.50      8.37 o 
   3   5   3        7.56        5.95      3.03 o 
   4   5   3       60.10       65.68      6.86 o 
   5   5   3       35.40       42.39      5.01 o 
   6   5   3      534.32      565.63     13.98 o 
   7   5   3        5.63       10.65      5.05 o 
   8   5   3      201.24      214.13     10.28 o 
   9   5   3       39.01       34.97      6.29 o 
  10   5   3       14.53        9.45      7.23 o 
  11   5   3       34.69       34.29      7.99 o 
  -8   6   3       21.49       23.11      8.32 o 
  -7   6   3       19.41       15.92      7.09 o 
  -6   6   3       11.11       14.79     10.68 o 
  -5   6   3      454.00      449.87     14.62 o 
  -4   6   3      173.69      173.81      3.39 o 
  -3   6   3      138.28      146.20      4.29 o 
  -2   6   3        0.47        2.06      1.87 o 
  -1   6   3     1011.48     1032.53     16.75 o 
   0   6   3        6.60        4.65      4.88 o 
   1   6   3     1851.76     1861.17     25.27 o 
   2   6   3        2.14        1.36      3.29 o 
   3   6   3        4.48        4.08      3.21 o 
   4   6   3        3.26        2.31      3.49 o 
   5   6   3        4.14        6.90      9.40 o 
   6   6   3        9.27       10.00      4.93 o 
   7   6   3      100.71      101.70      7.99 o 
   8   6   3      488.96      468.74     20.24 o 
   9   6   3        2.32       -4.69      4.69 o 
  10   6   3        8.88        7.39      5.85 o 
  -7   7   3        0.95       17.16     12.53 o 
  -6   7   3       59.78       59.17     13.97 o 
  -5   7   3       29.92       32.44      3.19 o 
  -4   7   3      238.04      236.01     13.42 o 
  -3   7   3      130.23      129.42      5.34 o 
  -2   7   3      664.05      683.96      9.11 o 
  -1   7   3      151.71      156.38      5.64 o 
   0   7   3      301.98      295.61      6.35 o 
   1   7   3      219.64      217.13      8.17 o 
   2   7   3       72.04       64.72      8.94 o 
   3   7   3      262.25      267.42     10.27 o 
   4   7   3        1.90        3.62      5.29 o 
   5   7   3      259.61      263.39      9.98 o 
   6   7   3      124.33      142.81     27.69 o 
   7   7   3       15.42       10.79      7.92 o 
   8   7   3       25.66       27.19     13.77 o 
   9   7   3       14.94       21.40      7.45 o 
  10   7   3        5.97        7.53      5.43 o 
  -7   8   3       10.47       34.83     14.69 o 
  -6   8   3        3.08        5.86      6.47 o 
  -5   8   3        1.11        0.22      2.06 o 
  -4   8   3      161.09      151.87      5.09 o 
  -3   8   3      126.03      109.18      6.50 o 
  -2   8   3      106.38      110.21      4.41 o 
  -1   8   3       79.58       88.91      5.61 o 
   0   8   3      829.20      819.79     14.33 o 
   1   8   3       15.90       19.66      3.12 o 
   2   8   3      213.07      200.93     18.08 o 
   3   8   3        6.95        7.20      5.91 o 
   4   8   3      371.13      373.16     15.97 o 
   5   8   3        0.24       -3.96      3.96 o 
   6   8   3       98.37       91.34      6.68 o 
   7   8   3      306.39      307.66     40.63 o 
   8   8   3        6.39       11.41      9.41 o 
   9   8   3       17.21       13.80     10.31 o 
  10   8   3        1.69        3.54      5.53 o 
  -6   9   3        0.27       -2.57      6.47 o 
  -5   9   3       23.79       29.79     12.84 o 
  -4   9   3        6.31        5.18      3.82 o 
  -3   9   3      197.43      198.79      5.33 o 
  -2   9   3       44.46       42.24      3.30 o 
  -1   9   3      197.19      218.69      6.40 o 
   0   9   3       20.44       14.94      3.86 o 
   1   9   3       13.01       21.35      5.50 o 
   2   9   3      106.14       77.88      8.27 o 
   3   9   3      449.09      422.81     22.40 o 
   4   9   3      420.77      418.21     13.32 o 
   5   9   3      142.53      140.16     11.25 o 
   6   9   3      130.57      157.37     10.41 o 
   7   9   3       44.42       36.65     22.50 o 
   8   9   3       32.99       40.69      8.60 o 
   9   9   3       17.52       21.83      8.52 o 
  -5  10   3        0.27      -13.05     13.05 o 
  -4  10   3       34.73       30.26      4.78 o 
  -3  10   3       22.16       28.23      9.51 o 
  -2  10   3        0.58        4.53      3.53 o 
  -1  10   3       64.87       69.89      6.95 o 
   0  10   3      364.31      362.74     12.75 o 
   1  10   3       62.78       65.20      4.82 o 
   2  10   3      325.24      328.50     15.41 o 
   3  10   3      102.63      120.69     11.15 o 
   4  10   3       69.73       54.49      8.83 o 
   5  10   3        0.86       -1.84      5.41 o 
   6  10   3        0.19       -5.56      8.68 o 
   7  10   3       73.85       67.98      9.85 o 
   8  10   3        2.19       -4.49      5.92 o 
   9  10   3       41.64       31.70      9.74 o 
  -4  11   3       63.41       89.69     10.58 o 
  -3  11   3        0.61        6.15     10.29 o 
  -2  11   3       89.17      103.40      8.95 o 
  -1  11   3        0.88        0.03      2.85 o 
   0  11   3       65.36       59.84      8.17 o 
   1  11   3        3.81       18.47      5.16 o 
   2  11   3       50.08       63.26     21.32 o 
   3  11   3        0.09        6.52      5.48 o 
   4  11   3       81.13       63.92      8.21 o 
   5  11   3        2.25        5.49      6.19 o 
   6  11   3       40.72       31.60      8.27 o 
   7  11   3        3.09        1.08      5.56 o 
   8  11   3       62.86       62.90     10.93 o 
  -3  12   3       14.84        3.40      3.58 o 
  -2  12   3        2.60        9.57     11.12 o 
  -1  12   3       25.90       28.77      7.50 o 
   0  12   3        0.43        3.91      4.53 o 
   1  12   3       73.68       64.49      7.39 o 
   2  12   3       42.14       75.22     10.72 o 
   3  12   3       33.66       33.05     15.31 o 
   4  12   3        3.20        9.36      6.67 o 
   5  12   3        9.13        4.20      7.55 o 
   6  12   3        9.58        2.00      6.59 o 
   7  12   3        0.06        6.21     12.48 o 
  -1  13   3        0.08       -5.09      5.09 o 
   0  13   3       46.02       46.74      8.73 o 
   1  13   3        7.32       26.63     13.46 o 
   2  13   3        1.85       -0.61      4.37 o 
   3  13   3        6.87        6.32      6.16 o 
   4  13   3       18.92        6.27     21.06 o 
   5  13   3       17.27        7.14     10.49 o 
  -3 -12   4       29.82       25.78      7.67 o 
  -2 -12   4        4.48        1.86      7.36 o 
  -1 -12   4       21.37        8.84     10.88 o 
   0 -12   4       15.04       14.71      6.66 o 
   1 -12   4       18.46       10.99      8.73 o 
  -5 -11   4        9.43        4.93      5.40 o 
  -4 -11   4        4.86        5.65      7.36 o 
  -3 -11   4       71.59       65.75     20.55 o 
  -2 -11   4       13.18        5.42      5.69 o 
  -1 -11   4       30.56       22.32      6.60 o 
   0 -11   4       55.27       50.90      9.61 o 
   1 -11   4       14.55       20.59      7.45 o 
   2 -11   4       12.83       17.99      7.85 o 
   3 -11   4        0.66        6.57     13.56 o 
  -6 -10   4        9.57        6.46      7.82 o 
  -5 -10   4       49.16       39.62      5.92 o 
  -4 -10   4       20.14       27.51      8.25 o 
  -3 -10   4       89.10       94.05      9.75 o 
  -2 -10   4       15.33       30.11     11.87 o 
  -1 -10   4      143.85      154.21     14.86 o 
   0 -10   4       12.28        8.39      8.70 o 
   1 -10   4       64.21       46.07      8.04 o 
   2 -10   4        8.73        6.07      3.71 o 
   3 -10   4       28.97       18.31      5.29 o 
   4 -10   4        1.08       45.92     15.72 o 
  -7  -9   4        4.16        4.57     16.07 o 
  -6  -9   4       60.59       60.82      7.81 o 
  -5  -9   4        3.35       -3.18      4.17 o 
  -4  -9   4      191.32      191.10     14.84 o 
  -3  -9   4       32.60       32.50      6.02 o 
  -2  -9   4      397.11      399.22     18.18 o 
  -1  -9   4      188.74      191.58     20.14 o 
   0  -9   4       90.12       98.27     11.71 o 
   1  -9   4       50.37       57.70      7.91 o 
   2  -9   4      106.73       86.93      7.40 o 
   3  -9   4       22.33       11.04      7.29 o 
   4  -9   4        6.64       16.14     18.34 o 
   5  -9   4       15.78       28.77      7.91 o 
   6  -9   4        2.88        6.09      4.97 o 
  -8  -8   4        8.93        6.43      7.59 o 
  -7  -8   4       72.88       70.99      8.00 o 
  -6  -8   4        0.32        2.22      4.81 o 
  -5  -8   4      466.28      435.50     10.26 o 
  -4  -8   4      124.04      160.02      9.89 o 
  -3  -8   4      132.79      146.19     19.31 o 
  -2  -8   4       50.27       49.19      8.63 o 
  -1  -8   4      105.18      101.30      8.73 o 
   0  -8   4      177.20      181.70      9.33 o 
   1  -8   4        3.33        3.28      6.46 o 
   2  -8   4      184.81      214.88     24.91 o 
   3  -8   4       21.43       13.74      3.53 o 
   4  -8   4       26.95       20.48      4.20 o 
   5  -8   4        1.51        7.04      4.26 o 
   6  -8   4       23.65       14.38      8.49 o 
   7  -8   4        3.50       13.88      9.09 o 
  -8  -7   4        9.66       11.77      5.24 o 
  -7  -7   4       68.21       71.03      7.90 o 
  -6  -7   4       90.43       93.47      9.28 o 
  -5  -7   4      172.08      171.35      7.04 o 
  -4  -7   4       26.37       22.22      4.03 o 
  -3  -7   4      264.54      282.02     10.61 o 
  -2  -7   4       58.56       70.19     15.00 o 
  -1  -7   4      889.94      913.43     16.70 o 
   0  -7   4      129.80      131.07     10.02 o 
   1  -7   4      289.46      319.84     14.12 o 
   2  -7   4       45.71       40.39      4.65 o 
   3  -7   4      207.88      225.79     15.56 o 
   4  -7   4      117.35      110.04     26.61 o 
   5  -7   4        0.18        2.43      2.96 o 
   6  -7   4       50.20       42.34      5.05 o 
   7  -7   4        0.44       -3.06      6.52 o 
  -9  -6   4        5.56        8.88      6.94 o 
  -8  -6   4        7.45       -0.21      6.85 o 
  -7  -6   4        9.84       11.83      5.03 o 
  -6  -6   4      128.70      142.17      7.41 o 
  -5  -6   4      197.75      199.76      6.83 o 
  -4  -6   4       60.02       55.36      5.18 o 
  -3  -6   4       55.45       68.07      4.91 o 
  -2  -6   4      262.00      262.66      7.58 o 
  -1  -6   4       19.61       16.96      4.41 o 
   0  -6   4      193.52      174.32      7.50 o 
   1  -6   4      332.90      345.43     18.65 o 
   2  -6   4       89.44       94.96      6.37 o 
   3  -6   4      155.67      164.58      4.32 o 
   4  -6   4       27.21       24.36      4.37 o 
   5  -6   4      166.69      175.09      6.20 o 
   6  -6   4       31.12       24.26      8.19 o 
   7  -6   4      168.97      171.41     12.57 o 
   8  -6   4        5.05        2.30      7.86 o 
  -9  -5   4       80.73       72.54     10.27 o 
  -8  -5   4        3.46       -1.00      3.17 o 
  -7  -5   4      197.80      192.51     20.63 o 
  -6  -5   4       99.72       98.93     10.97 o 
  -5  -5   4      491.91      485.31      9.47 o 
  -4  -5   4       44.67       61.24     10.92 o 
  -3  -5   4       29.07       21.26      3.77 o 
  -2  -5   4      233.74      227.44     10.14 o 
  -1  -5   4       86.36       88.33      4.46 o 
   0  -5   4     1154.07     1120.53     20.60 o 
   1  -5   4      184.01      195.82     17.77 o 
   2  -5   4      361.88      370.69      6.57 o 
   3  -5   4       75.02       85.50      4.11 o 
   4  -5   4      443.96      454.87     16.03 o 
   5  -5   4       47.49       60.95      9.09 o 
   6  -5   4       27.92       23.22      5.05 o 
   7  -5   4        4.47        4.17      3.80 o 
   8  -5   4       17.28       16.36      6.57 o 
   9  -5   4       14.66       -8.97     10.74 o 
  -9  -4   4       11.94        9.39      4.33 o 
  -8  -4   4       52.66       55.81      4.81 o 
  -7  -4   4      319.67      316.01      8.23 o 
  -6  -4   4      207.86      212.89      8.99 o 
  -5  -4   4      478.66      509.54     10.13 o 
  -4  -4   4      108.25      116.55      4.93 o 
  -3  -4   4      606.68      571.04      9.70 o 
  -2  -4   4      291.57      321.86      6.56 o 
  -1  -4   4      624.90      614.56      6.98 o 
   0  -4   4      374.02      378.13     15.56 o 
   1  -4   4     2046.88     2077.59     34.31 o 
   2  -4   4       13.85       16.23      1.13 o 
   3  -4   4      680.60      691.13     22.91 o 
   4  -4   4        2.52        5.90      6.06 o 
   5  -4   4      325.79      346.90      9.75 o 
   6  -4   4       72.94       79.30      7.45 o 
   7  -4   4      342.37      331.59     37.34 o 
   8  -4   4       72.39       82.52     13.15 o 
   9  -4   4        9.62       -1.02      4.80 o 
  -9  -3   4       50.26       39.87      6.05 o 
  -8  -3   4      114.56      117.18      6.24 o 
  -7  -3   4       37.46       32.10      5.48 o 
  -6  -3   4      145.81      117.97      4.95 o 
  -5  -3   4       47.07       49.12      5.07 o 
  -4  -3   4      573.50      564.14     10.86 o 
  -3  -3   4      614.02      637.85      9.23 o 
  -2  -3   4     1386.30     1339.94     14.37 o 
  -1  -3   4      548.74      535.17      7.56 o 
   0  -3   4      506.72      472.65      5.87 o 
   1  -3   4      512.55      501.13     16.27 o 
   2  -3   4      705.66      663.65     13.87 o 
   3  -3   4      589.28      620.19     13.46 o 
   4  -3   4      525.16      534.15      9.59 o 
   5  -3   4      275.73      276.23     11.25 o 
   6  -3   4        0.02        6.94      4.03 o 
   7  -3   4       23.21       25.42      4.23 o 
   8  -3   4       11.89       14.17      4.53 o 
   9  -3   4       82.96       85.89      9.25 o 
  10  -3   4        0.30        3.03      3.10 o 
  -9  -2   4       28.23       25.12      4.18 o 
  -8  -2   4        1.57        1.91      3.68 o 
  -7  -2   4      577.28      563.35     16.67 o 
  -6  -2   4        0.88        2.89      2.97 o 
  -5  -2   4      570.77      556.63     10.48 o 
  -4  -2   4      690.06      644.71      7.45 o 
  -3  -2   4      168.97      144.32      4.05 o 
  -2  -2   4      748.46      752.19     11.58 o 
  -1  -2   4      985.67      983.42     11.41 o 
   0  -2   4      889.69      843.28     16.21 o 
   1  -2   4      285.16      267.84     21.63 o 
   2  -2   4      903.81      849.49     20.85 o 
   3  -2   4        2.60        9.55      5.65 o 
   4  -2   4      563.66      566.23      8.48 o 
   5  -2   4      290.32      308.47      6.71 o 
   6  -2   4      377.56      414.54     19.31 o 
   7  -2   4       23.94       26.31      4.06 o 
   8  -2   4        9.21        4.94      4.70 o 
   9  -2   4       38.62       35.22      4.61 o 
  10  -2   4        0.48        1.99      4.21 o 
  -9  -1   4        1.89        4.63      3.03 o 
  -8  -1   4       69.08       82.86     10.79 o 
  -7  -1   4       37.93       35.46      4.37 o 
  -6  -1   4       79.77       74.33      4.12 o 
  -5  -1   4        1.92        3.32      1.88 o 
  -4  -1   4       79.34       82.93      4.57 o 
  -3  -1   4     1168.00     1247.29     16.82 o 
  -2  -1   4      197.25      189.94      3.41 o 
  -1  -1   4      608.73      569.37      7.44 o 
   0  -1   4      315.94      321.06      3.91 o 
   1  -1   4     3160.51     3107.90     38.52 o 
   2  -1   4       15.08       16.03      3.18 o 
   3  -1   4     1229.27     1186.33     12.01 o 
   4  -1   4      127.02      123.93     10.38 o 
   5  -1   4      289.75      317.07     17.00 o 
   6  -1   4      392.58      410.04      8.73 o 
   7  -1   4      294.11      308.83     10.38 o 
   8  -1   4        1.96        5.95      4.06 o 
   9  -1   4       22.23       22.30      5.28 o 
  10  -1   4        9.37       10.34      4.26 o 
  -9   0   4        1.64       -4.73      7.40 o 
  -8   0   4        8.34       14.72      3.64 o 
  -7   0   4        6.45        7.93      2.92 o 
  -6   0   4      183.39      192.16      7.45 o 
  -5   0   4        0.93       -0.17      2.57 o 
  -4   0   4        4.41        2.98      1.60 o 
  -3   0   4      229.35      253.81      3.30 o 
  -2   0   4      319.25      284.01      4.12 o 
  -1   0   4        0.84        1.50      1.62 o 
   0   0   4      364.83      349.65      9.71 o 
   1   0   4     1696.60     1719.33     24.45 o 
   2   0   4     1344.42     1383.91     23.83 o 
   3   0   4      332.18      303.16     12.94 o 
   4   0   4       90.77       96.34      7.50 o 
   5   0   4     2630.08     2703.30     35.33 o 
   6   0   4       27.57       38.52      3.13 o 
   7   0   4      686.69      728.77     11.90 o 
   8   0   4        1.68        2.17      2.89 o 
   9   0   4      185.49      191.54      9.14 o 
  10   0   4        4.09        1.43      4.81 o 
  -9   1   4        7.95        5.75      7.19 o 
  -8   1   4        8.20       11.61     11.61 o 
  -7   1   4      145.32      151.08      8.50 o 
  -6   1   4        8.32        7.93      1.91 o 
  -5   1   4       21.80       21.36      1.61 o 
  -4   1   4       78.58       81.96      2.18 o 
  -3   1   4      615.96      625.99      7.68 o 
  -2   1   4      362.60      341.69      9.56 o 
  -1   1   4        8.43        5.40      1.39 o 
   0   1   4      796.04      750.62     10.12 o 
   1   1   4        9.10       14.38      4.62 o 
   2   1   4     4293.89     4171.64     59.35 o 
   3   1   4       51.96       59.19      3.67 o 
   4   1   4      654.64      644.42     11.18 o 
   5   1   4       36.15       43.41      4.49 o 
   6   1   4      179.58      187.93      8.08 o 
   7   1   4       57.80       63.04      4.93 o 
   8   1   4      140.64      152.08      5.99 o 
   9   1   4       43.17       76.38     17.52 o 
  10   1   4        5.86       10.45      5.06 o 
  -9   2   4        1.45        5.44      7.50 o 
  -8   2   4        9.98       14.66      6.56 o 
  -7   2   4      161.60      143.07     12.02 o 
  -6   2   4        4.57        7.61      1.73 o 
  -5   2   4      124.24      126.32     15.97 o 
  -4   2   4       66.93       71.71      5.19 o 
  -3   2   4      329.70      327.69      7.60 o 
  -2   2   4      290.76      304.97      5.59 o 
  -1   2   4      697.96      660.06      5.54 o 
   0   2   4        3.86        1.03      2.47 o 
   1   2   4      575.38      570.44      9.22 o 
   2   2   4      143.84      126.72      6.16 o 
   3   2   4      230.66      206.99      7.09 o 
   4   2   4      528.58      526.66     10.07 o 
   5   2   4     2756.36     2802.28     48.59 o 
   6   2   4       38.46       41.51      7.29 o 
   7   2   4      188.12      208.97      7.66 o 
   8   2   4       82.93       82.22      4.79 o 
   9   2   4      117.21      112.06      5.88 o 
  10   2   4       58.94       56.33     10.23 o 
  11   2   4        0.24        6.91      4.86 o 
  -9   3   4        4.95        6.17      6.86 o 
  -8   3   4       58.17       58.96     11.17 o 
  -7   3   4       25.93       22.57      8.60 o 
  -6   3   4       56.33       55.76      8.71 o 
  -5   3   4      159.40      174.42     10.67 o 
  -4   3   4     1003.32      970.76     25.37 o 
  -3   3   4        3.28        1.75      5.96 o 
  -2   3   4     1402.42     1376.51     25.37 o 
  -1   3   4      346.78      333.07      4.54 o 
   0   3   4     1874.74     1791.67     21.78 o 
   1   3   4      400.27      374.00      7.08 o 
   2   3   4      727.10      713.04     12.17 o 
   3   3   4     1126.04     1025.85     13.33 o 
   4   3   4        3.18       -1.23      3.00 o 
   5   3   4      862.49      838.41     15.77 o 
   6   3   4      126.79      148.79     17.82 o 
   7   3   4      478.26      473.12     35.65 o 
   8   3   4       52.77       45.95      5.49 o 
   9   3   4       50.88       54.22      7.19 o 
  10   3   4       42.97       39.13      5.86 o 
  11   3   4        1.20       -1.54      4.32 o 
  -9   4   4       21.28       24.24      9.66 o 
  -8   4   4       17.19        0.92      6.68 o 
  -7   4   4      131.35      130.78     10.99 o 
  -6   4   4        3.71       -0.41      5.03 o 
  -5   4   4       17.91        7.50      8.94 o 
  -4   4   4        0.38        3.39      4.42 o 
  -3   4   4      516.95      524.35     13.56 o 
  -2   4   4       12.37        8.63      3.60 o 
  -1   4   4      738.23      753.26      6.91 o 
   0   4   4      146.06      133.00      8.94 o 
   1   4   4     1672.04     1700.69     20.50 o 
   2   4   4      569.02      560.84     11.01 o 
   3   4   4      603.72      628.83     10.98 o 
   4   4   4     2196.05     2200.58     30.69 o 
   5   4   4        0.14       -0.88      3.61 o 
   6   4   4      702.44      680.81     31.59 o 
   7   4   4      132.46      129.83      8.00 o 
   8   4   4        3.13        2.29      3.41 o 
   9   4   4        0.54        2.13      3.66 o 
  10   4   4       92.82       88.90     16.96 o 
  11   4   4        9.61       12.09     11.06 o 
  -8   5   4       38.38       47.87     16.64 o 
  -7   5   4       31.44       40.37     14.18 o 
  -6   5   4      204.91      209.98     12.02 o 
  -5   5   4      404.57      392.03     14.69 o 
  -4   5   4      136.06      150.91     14.69 o 
  -3   5   4       43.68       48.90      6.06 o 
  -2   5   4       39.60       33.51      3.10 o 
  -1   5   4       17.31       18.42      1.85 o 
   0   5   4        2.66        9.08      4.83 o 
   1   5   4      316.03      315.99      6.47 o 
   2   5   4       30.71       30.53      3.19 o 
   3   5   4       33.87       32.33      3.79 o 
   4   5   4      969.17      994.39     17.32 o 
   5   5   4       59.76       50.20      7.58 o 
   6   5   4       98.08       92.51      7.08 o 
   7   5   4      130.57      143.82     12.48 o 
   8   5   4       44.15       42.00      6.95 o 
   9   5   4        8.08       11.87      4.59 o 
  10   5   4      177.38      203.12     14.24 o 
  11   5   4        8.45       35.65     17.46 o 
  -8   6   4       56.21       57.74     10.79 o 
  -7   6   4        4.27       -4.52      6.88 o 
  -6   6   4      147.08      192.62     19.52 o 
  -5   6   4        0.28        5.86      9.55 o 
  -4   6   4      340.67      323.50     12.74 o 
  -3   6   4      105.00       90.59     12.23 o 
  -2   6   4      351.04      348.50      4.76 o 
  -1   6   4       38.73       41.04      4.62 o 
   0   6   4       11.06       14.00      2.94 o 
   1   6   4       25.14       37.65      5.65 o 
   2   6   4      853.25      893.00     16.71 o 
   3   6   4       49.33       70.22      4.81 o 
   4   6   4       71.63       69.47      4.50 o 
   5   6   4      104.36      100.46      9.35 o 
   6   6   4       97.03       98.73      7.64 o 
   7   6   4      331.25      336.01     10.35 o 
   8   6   4        8.02       10.34      7.09 o 
   9   6   4      141.78      156.27     11.00 o 
  10   6   4        8.44        3.10      5.56 o 
  -7   7   4        9.98       18.70     13.77 o 
  -6   7   4        0.03        0.72      9.86 o 
  -5   7   4       91.67      100.27      9.45 o 
  -4   7   4      174.08      180.60     17.36 o 
  -3   7   4       40.06       34.75      2.98 o 
  -2   7   4       11.52       15.66      1.81 o 
  -1   7   4       54.08       44.44      3.59 o 
   0   7   4      281.25      310.91      7.91 o 
   1   7   4        5.42        8.16      2.88 o 
   2   7   4      434.31      428.17     25.48 o 
   3   7   4       18.37       16.18      4.07 o 
   4   7   4      384.96      384.28     13.41 o 
   5   7   4        1.42       -3.78      3.78 o 
   6   7   4       40.24       52.27      9.97 o 
   7   7   4       68.15       80.12     13.97 o 
   8   7   4      113.54      126.49      8.35 o 
   9   7   4       13.66       24.22      7.74 o 
  10   7   4       26.21       19.49      7.22 o 
  -7   8   4       13.66       10.89     13.87 o 
  -6   8   4       47.36       25.79      8.22 o 
  -5   8   4        7.63       12.64      6.99 o 
  -4   8   4       72.71       65.66      2.98 o 
  -3   8   4       75.88       84.46      4.67 o 
  -2   8   4      354.41      328.66      6.70 o 
  -1   8   4      252.82      278.07      8.12 o 
   0   8   4        1.89        1.92      2.41 o 
   1   8   4      243.38      245.48      7.04 o 
   2   8   4      286.93      308.99     13.41 o 
   3   8   4      240.87      242.91     16.08 o 
   4   8   4      288.36      314.43     17.31 o 
   5   8   4       68.52       71.96      5.77 o 
   6   8   4        0.58       -4.36      4.36 o 
   7   8   4        0.38        1.89      5.58 o 
   8   8   4      246.93      241.94     13.32 o 
   9   8   4        0.13        3.65      5.52 o 
  10   8   4       21.94       16.14      5.71 o 
  -6   9   4       18.96       33.90      9.04 o 
  -5   9   4        7.60       12.43     12.53 o 
  -4   9   4       59.93       54.76      3.27 o 
  -3   9   4        0.09        4.68      2.11 o 
  -2   9   4      208.63      200.08      7.78 o 
  -1   9   4       10.20       13.92      4.23 o 
   0   9   4      616.63      598.35     12.69 o 
   1   9   4       95.35       90.75      5.46 o 
   2   9   4       31.61       40.99      5.13 o 
   3   9   4        0.85        0.75      5.41 o 
   4   9   4      265.08      259.20      8.75 o 
   5   9   4      139.74      152.38     24.66 o 
   6   9   4       75.65       63.57     17.41 o 
   7   9   4      158.43      157.24      9.41 o 
   8   9   4        9.66        4.56      6.65 o 
   9   9   4        5.25       17.94      8.25 o 
  -5  10   4       45.64       84.24     18.39 o 
  -4  10   4        1.29        0.41      6.16 o 
  -3  10   4       19.71        5.51      6.60 o 
  -2  10   4        7.74        8.61      4.05 o 
  -1  10   4        0.41        2.26      2.85 o 
   0  10   4      131.53      147.52      7.86 o 
   1  10   4      379.17      363.02      8.81 o 
   2  10   4       72.00       89.62      6.61 o 
   3  10   4      201.47      204.17     12.73 o 
   4  10   4      447.36      440.73     12.17 o 
   5  10   4       87.65       60.48     16.23 o 
   6  10   4       40.86       50.52      6.94 o 
   7  10   4       38.84       28.13      8.15 o 
   8  10   4       30.28       31.61     12.55 o 
   9  10   4       19.23       27.15     13.40 o 
  -4  11   4       32.68       36.16      9.35 o 
  -3  11   4        5.53        8.16      4.94 o 
  -2  11   4       20.72       11.83      3.55 o 
  -1  11   4       20.89       27.24      6.08 o 
   0  11   4       34.67       26.87      4.98 o 
   1  11   4       45.95       65.33     19.83 o 
   2  11   4        2.73        1.10      4.17 o 
   3  11   4       38.53       45.15      7.08 o 
   4  11   4        7.44        3.74      5.43 o 
   5  11   4        6.18        6.87      8.68 o 
   6  11   4        4.28        8.46      5.73 o 
   7  11   4       17.37       16.10     11.11 o 
   8  11   4       23.77       30.93     16.39 o 
  -3  12   4        0.00       10.89      8.01 o 
  -2  12   4        9.64        5.60      5.18 o 
  -1  12   4        0.42        1.71      5.40 o 
   0  12   4        7.16        5.06      5.14 o 
   1  12   4        5.64        1.70      4.45 o 
   2  12   4       26.39       47.18     21.73 o 
   3  12   4       27.26       57.02      8.01 o 
   4  12   4       18.94        4.85      5.81 o 
   5  12   4       21.69       28.94      6.57 o 
   6  12   4        4.70        1.55      7.45 o 
   7  12   4        2.16       -4.58     10.75 o 
  -1  13   4       35.30       21.22      4.63 o 
   0  13   4        2.35       20.91     11.40 o 
   1  13   4       17.88       38.42      6.56 o 
   2  13   4       22.99       58.49     13.82 o 
   3  13   4        0.28        4.60     25.43 o 
   4  13   4        8.24       26.65     10.85 o 
   5  13   4        5.28        6.32      5.99 o 
  -4 -11   5        4.89       -4.21      5.04 o 
  -3 -11   5       30.45       11.44      9.68 o 
  -2 -11   5       13.88       10.75      8.01 o 
  -1 -11   5       23.39       24.88      8.69 o 
   0 -11   5       15.94       10.48      7.81 o 
   1 -11   5       19.13       11.77     10.66 o 
   2 -11   5        0.82       -3.11      5.77 o 
  -5 -10   5       28.38       36.21      5.56 o 
  -4 -10   5       28.09       25.03      5.39 o 
  -3 -10   5       18.25       13.88     10.17 o 
  -2 -10   5       50.31       45.91      8.92 o 
  -1 -10   5        8.62        5.77      8.22 o 
   0 -10   5       29.85       27.89      7.65 o 
   1 -10   5        7.26        7.45      6.55 o 
   2 -10   5       21.69       18.59      6.14 o 
   3 -10   5       20.13        5.86     13.15 o 
   4 -10   5       14.25       40.27      9.86 o 
  -6  -9   5        0.08       -3.74      4.96 o 
  -5  -9   5       94.94       93.43     15.05 o 
  -4  -9   5        8.67       12.55      5.67 o 
  -3  -9   5      100.75      116.66     12.85 o 
  -2  -9   5        9.81        7.76      6.21 o 
  -1  -9   5      273.27      274.64     24.04 o 
   0  -9   5       27.47       27.78      5.79 o 
   1  -9   5       28.77       32.65      6.02 o 
   2  -9   5       33.19       27.70      3.67 o 
   3  -9   5        0.03       11.92     12.74 o 
   4  -9   5        1.04        2.88      6.68 o 
   5  -9   5        0.32       19.62      8.01 o 
  -7  -8   5       20.08       14.07      7.99 o 
  -6  -8   5       66.57       76.27      7.30 o 
  -5  -8   5       16.74       24.64      5.14 o 
  -4  -8   5      261.89      300.24     13.20 o 
  -3  -8   5      118.36      125.87     20.52 o 
  -2  -8   5       88.16      107.12      7.18 o 
  -1  -8   5      362.54      370.25     11.44 o 
   0  -8   5      126.25      149.42     11.56 o 
   1  -8   5       18.06       10.10      4.98 o 
   2  -8   5       89.80       93.01      4.30 o 
   3  -8   5      241.23      215.42     11.66 o 
   4  -8   5        0.17        5.84      8.27 o 
   5  -8   5       30.55       50.75      8.83 o 
   6  -8   5        4.26       12.68      9.03 o 
  -8  -7   5        0.40       10.84     10.04 o 
  -7  -7   5       17.71       25.16     13.63 o 
  -6  -7   5       15.82        6.67      5.01 o 
  -5  -7   5      210.23      218.55      7.89 o 
  -4  -7   5       94.93       88.72      6.27 o 
  -3  -7   5       80.54       82.25     10.45 o 
  -2  -7   5      187.07      205.27      5.83 o 
  -1  -7   5       22.89       18.53      5.55 o 
   0  -7   5      192.20      224.55     25.53 o 
   1  -7   5      110.52       96.45      7.59 o 
   2  -7   5       70.03       67.05      3.20 o 
   3  -7   5      192.89      200.42      9.86 o 
   4  -7   5        4.26        4.99      3.29 o 
   5  -7   5      204.26      210.70     12.23 o 
   6  -7   5        2.42        7.19      8.83 o 
   7  -7   5       23.84       22.12     10.74 o 
  -8  -6   5        4.77       14.92     11.63 o 
  -7  -6   5       52.13       39.51     14.27 o 
  -6  -6   5        1.66        1.69      3.55 o 
  -5  -6   5      422.86      422.31     11.45 o 
  -4  -6   5        2.10        4.00      3.27 o 
  -3  -6   5      131.99      144.21      8.44 o 
  -2  -6   5       12.85       18.64      4.72 o 
  -1  -6   5      434.22      449.21     15.73 o 
   0  -6   5      384.99      417.13     11.89 o 
   1  -6   5      295.67      297.66     10.10 o 
   2  -6   5      456.93      479.17     11.92 o 
   3  -6   5      100.29       83.81      2.36 o 
   4  -6   5       99.17       78.48     13.20 o 
   5  -6   5       51.60       43.15     12.02 o 
   6  -6   5        8.27        7.55      5.33 o 
   7  -6   5       15.47       17.23     10.53 o 
   8  -6   5        0.27       -5.07      5.62 o 
  -9  -5   5        0.55       38.31     20.91 o 
  -8  -5   5        4.50        3.21      4.37 o 
  -7  -5   5       24.80       21.14      4.61 o 
  -6  -5   5      233.55      242.80     10.33 o 
  -5  -5   5      119.09      124.11     13.64 o 
  -4  -5   5       75.19       76.20      4.49 o 
  -3  -5   5      639.65      637.37     10.05 o 
  -2  -5   5      396.44      393.68      8.46 o 
  -1  -5   5      558.45      561.28      9.32 o 
   0  -5   5       86.15       81.93      3.39 o 
   1  -5   5     1821.40     1859.31     22.41 o 
   2  -5   5        0.63        1.93      2.16 o 
   3  -5   5      450.90      425.21     13.87 o 
   4  -5   5       13.21       20.14      5.55 o 
   5  -5   5      148.41      144.13      8.17 o 
   6  -5   5       35.02       42.17      8.61 o 
   7  -5   5      160.25      156.58      9.29 o 
   8  -5   5       42.42       49.97     12.38 o 
  -9  -4   5       35.87       29.89      7.44 o 
  -8  -4   5       48.33       46.33      6.25 o 
  -7  -4   5        7.35       13.13      4.29 o 
  -6  -4   5      282.02      301.64      7.70 o 
  -5  -4   5        8.04        8.40      4.52 o 
  -4  -4   5      443.41      448.81      8.17 o 
  -3  -4   5       11.58       10.20      2.62 o 
  -2  -4   5      311.35      285.13      7.03 o 
  -1  -4   5      467.87      479.39      7.11 o 
   0  -4   5      145.16      137.07      4.46 o 
   1  -4   5      126.12      131.28      3.08 o 
   3  -4   5       89.53      113.21     11.61 o 
   4  -4   5      478.96      467.23     13.87 o 
   5  -4   5       45.37       55.26      7.88 o 
   6  -4   5       46.05       42.37      4.81 o 
   7  -4   5       48.21       58.99      6.53 o 
   8  -4   5        1.34       12.33      8.06 o 
   9  -4   5        4.85        8.07      4.83 o 
  -9  -3   5       44.58       43.75      7.22 o 
  -8  -3   5        1.24       -0.61      3.89 o 
  -7  -3   5      420.25      414.39     11.90 o 
  -6  -3   5       33.47       41.48      3.74 o 
  -5  -3   5       47.06       47.32      3.95 o 
  -4  -3   5       44.63       51.87      3.30 o 
  -3  -3   5     1425.15     1354.87     15.98 o 
  -2  -3   5      377.75      365.89      5.89 o 
  -1  -3   5     3281.32     3336.25     38.18 o 
   0  -3   5      587.77      594.82     12.93 o 
   1  -3   5      328.67      339.09      5.96 o 
   2  -3   5      339.99      367.58     15.41 o 
   3  -3   5      493.43      469.69     12.23 o 
   4  -3   5      232.33      259.67      8.68 o 
   5  -3   5        4.36       -0.24      4.11 o 
   6  -3   5       90.91       99.88      9.27 o 
   7  -3   5       22.53       22.53      5.55 o 
   8  -3   5        9.95        5.51      5.21 o 
   9  -3   5        8.75        5.29      7.63 o 
  -9  -2   5        1.99        6.93      5.77 o 
  -8  -2   5       58.09       56.96      4.56 o 
  -7  -2   5       39.54       38.90      3.58 o 
  -6  -2   5      119.64      128.34      4.42 o 
  -5  -2   5       10.43        9.66      3.57 o 
  -4  -2   5     1356.32     1320.92     14.36 o 
  -3  -2   5      974.87      954.37     12.05 o 
  -2  -2   5      118.68      108.83      3.40 o 
  -1  -2   5      546.13      537.83      8.18 o 
   0  -2   5        1.06        1.95      1.64 o 
   1  -2   5      298.84      309.22     12.64 o 
   2  -2   5       83.06       79.21      5.03 o 
   3  -2   5      456.73      453.67     11.40 o 
   4  -2   5        2.02        0.13      2.60 o 
   5  -2   5      114.67       97.48     12.98 o 
   6  -2   5       16.90       12.60      3.65 o 
   7  -2   5       67.94       72.18     12.69 o 
   8  -2   5       53.79       35.51     11.68 o 
   9  -2   5        5.04        3.53      5.34 o 
  10  -2   5       43.74       37.17      7.51 o 
  -9  -1   5        0.60       -0.41     12.12 o 
  -8  -1   5       28.63       18.38      4.29 o 
  -7  -1   5      113.62      128.05      5.26 o 
  -6  -1   5      285.33      298.74      6.66 o 
  -5  -1   5      216.55      228.01      4.73 o 
  -4  -1   5      982.12      985.56     10.32 o 
  -3  -1   5       28.89       38.85      2.30 o 
  -2  -1   5     2844.92     2912.12     27.57 o 
  -1  -1   5       19.64       31.09      3.41 o 
   0  -1   5     1498.80     1415.40     13.28 o 
   1  -1   5      650.46      641.40     10.02 o 
   2  -1   5     1215.54     1258.06     22.50 o 
   3  -1   5      386.39      418.33     16.85 o 
   4  -1   5      195.22      188.72      7.24 o 
   5  -1   5      543.83      571.48     15.41 o 
   6  -1   5        0.35        1.10      2.87 o 
   7  -1   5       86.25      106.66     13.46 o 
   8  -1   5        7.86        8.27      3.14 o 
   9  -1   5       27.85       18.79      6.30 o 
  10  -1   5        2.85        8.64      6.66 o 
  -9   0   5        0.47        3.18     12.84 o 
  -8   0   5        3.55        3.03      3.66 o 
  -7   0   5       52.10       57.56      3.48 o 
  -6   0   5        0.37        2.58      2.65 o 
  -5   0   5      269.73      275.23      5.05 o 
  -4   0   5        9.08       11.21      2.80 o 
  -3   0   5       24.21       19.13      1.77 o 
  -2   0   5      512.19      529.90      5.12 o 
  -1   0   5      252.08      255.00      4.78 o 
   0   0   5      144.69      133.50      4.93 o 
   1   0   5     4263.85     4420.48     59.22 o 
   2   0   5     4545.62     4745.51     99.14 o 
   3   0   5       55.25       52.60      4.93 o 
   5   0   5        2.08       -1.47      3.13 o 
   6   0   5      261.96      250.34     14.79 o 
   7   0   5       10.52        9.07      5.14 o 
   8   0   5       12.22       10.43      3.41 o 
   9   0   5       47.65       57.34      7.92 o 
  10   0   5       42.49       39.16      8.58 o 
  -9   1   5        5.02       14.38      8.63 o 
  -8   1   5       32.38       13.21      8.22 o 
  -7   1   5        2.44        3.86      1.75 o 
  -6   1   5      201.22      208.71      5.22 o 
  -5   1   5      161.90      153.79     12.00 o 
  -4   1   5      206.01      221.87      8.41 o 
  -3   1   5       20.01       28.59      1.65 o 
  -2   1   5     1597.57     1584.30     15.43 o 
  -1   1   5      217.41      215.76      4.76 o 
   0   1   5        6.01        8.92      2.03 o 
   1   1   5     8764.14     9189.91    224.68 o 
   2   1   5      147.41      154.10      6.06 o 
   3   1   5      175.16      178.96      6.78 o 
   4   1   5       53.45       69.86      3.89 o 
   5   1   5      732.10      721.05     12.47 o 
   6   1   5       11.51       14.61      3.43 o 
   7   1   5       22.82       22.93      3.59 o 
   8   1   5       29.89       34.75      6.42 o 
   9   1   5        0.17       -3.32      4.72 o 
  10   1   5        9.23       10.15      4.30 o 
  -9   2   5       18.25       16.64      8.94 o 
  -8   2   5       49.85       39.83      6.71 o 
  -7   2   5       90.13      103.41      8.96 o 
  -6   2   5      245.53      232.68     25.17 o 
  -5   2   5       24.67       23.59      4.21 o 
  -4   2   5     1075.98     1104.92     17.58 o 
  -3   2   5       88.48       95.39     18.95 o 
  -2   2   5     2647.22     2675.23     25.38 o 
  -1   2   5      201.90      220.53      5.41 o 
   0   2   5      523.38      487.85     10.89 o 
   1   2   5      366.38      370.86     10.79 o 
   2   2   5     2906.16     2919.06     54.65 o 
   3   2   5      194.35      186.28      5.80 o 
   4   2   5     1845.45     1859.15     32.23 o 
   5   2   5      283.57      286.15     13.10 o 
   6   2   5      670.56      743.77     16.22 o 
   7   2   5       85.85       78.30      4.30 o 
   8   2   5        7.10       -0.55      3.14 o 
   9   2   5       12.60       15.37      5.83 o 
  10   2   5        0.05        3.04      4.69 o 
  -8   3   5        2.14        3.11      6.83 o 
  -7   3   5       94.66       96.47     15.56 o 
  -6   3   5       16.16       15.77      7.77 o 
  -5   3   5        5.69        3.38      4.57 o 
  -4   3   5       52.34       56.82      4.65 o 
  -3   3   5     1071.62     1082.28     23.11 o 
  -2   3   5       13.43        9.14      6.27 o 
  -1   3   5      451.71      431.78      7.14 o 
   0   3   5      751.20      708.44      8.90 o 
   1   3   5      523.60      512.51      7.29 o 
   2   3   5      456.64      405.07     24.55 o 
   3   3   5      162.31      178.13      4.61 o 
   4   3   5      576.07      563.63     14.43 o 
   5   3   5       21.10       31.53      4.79 o 
   6   3   5      163.80      195.32      8.74 o 
   7   3   5       14.17       15.41      7.25 o 
   8   3   5       24.20       29.39      4.45 o 
   9   3   5        0.03        5.47      4.79 o 
  10   3   5      118.67      104.15      8.29 o 
  11   3   5        8.67        5.93      4.21 o 
  -8   4   5       57.11       55.99     10.68 o 
  -7   4   5        0.74        8.63      7.09 o 
  -6   4   5      275.99      288.16     14.07 o 
  -5   4   5      160.06      148.35     16.23 o 
  -4   4   5      206.54      195.91     16.33 o 
  -3   4   5       83.72       85.68      7.09 o 
  -2   4   5      521.01      520.03     19.01 o 
  -1   4   5     1224.57     1217.86     11.09 o 
   0   4   5      361.81      365.22     10.27 o 
   1   4   5      551.14      536.26     16.69 o 
   2   4   5       21.45       21.01      6.16 o 
   3   4   5      935.80      952.08     14.89 o 
   4   4   5      144.43      130.09      6.16 o 
   5   4   5      194.26      211.27      7.45 o 
   6   4   5       38.48       34.28      5.52 o 
   7   4   5       61.90       68.78      6.94 o 
   8   4   5      162.22      181.44      8.16 o 
   9   4   5       19.35       10.36      6.37 o 
  10   4   5      110.65      107.25      8.70 o 
  11   4   5        0.44       -1.44      7.81 o 
  -8   5   5        4.46       -0.10     11.71 o 
  -7   5   5       10.67       -3.70     11.71 o 
  -6   5   5       87.08      122.25     10.79 o 
  -5   5   5      352.08      348.67     14.59 o 
  -4   5   5      385.90      416.89     14.90 o 
  -3   5   5      202.74      222.21     16.23 o 
  -2   5   5      119.84      123.38      7.29 o 
  -1   5   5      129.53      143.79      2.82 o 
   0   5   5      478.83      499.73      7.74 o 
   1   5   5       23.45       29.73      2.64 o 
   2   5   5     1614.96     1655.01     23.15 o 
   3   5   5      273.24      279.39      6.25 o 
   4   5   5       70.47       80.20      7.65 o 
   5   5   5      604.29      547.46     24.14 o 
   6   5   5       59.52       73.68      6.90 o 
   7   5   5      105.49      125.93     16.13 o 
   8   5   5        6.33        6.66      4.65 o 
   9   5   5        8.23        8.87      4.38 o 
  10   5   5        7.53        4.22      5.86 o 
  -7   6   5       25.36       25.89      8.83 o 
  -6   6   5        4.35       12.12      7.19 o 
  -5   6   5       86.57       73.04     14.79 o 
  -4   6   5      119.29      100.68     15.10 o 
  -3   6   5       46.61       34.72      6.47 o 
  -2   6   5      146.78      143.45      2.44 o 
  -1   6   5       93.43       99.33      3.23 o 
   0   6   5       28.01       26.82      5.09 o 
   1   6   5      229.87      243.73      7.23 o 
   2   6   5      749.26      748.31     15.18 o 
   3   6   5      134.28      126.92     17.93 o 
   4   6   5      174.59      159.97      7.18 o 
   5   6   5        7.22       11.15      3.92 o 
   6   6   5      375.67      367.43     11.87 o 
   7   6   5        5.03       -0.87      6.11 o 
   8   6   5      646.78      620.23     21.98 o 
   9   6   5        5.43        6.83      6.32 o 
  10   6   5       73.54       76.14      6.56 o 
  -7   7   5        5.63        2.47     12.53 o 
  -6   7   5       30.81       21.68     13.77 o 
  -5   7   5       15.61       15.72      7.09 o 
  -4   7   5      119.84      128.52     10.27 o 
  -3   7   5       11.38       15.41      9.86 o 
  -2   7   5      227.39      228.71      7.10 o 
  -1   7   5      312.00      326.31      5.05 o 
   0   7   5        0.93       -3.64      3.85 o 
   1   7   5      175.39      179.90     13.92 o 
   2   7   5        0.31       -0.02      2.83 o 
   3   7   5      227.87      227.85     15.92 o 
   4   7   5      103.71      125.91     13.15 o 
   5   7   5      403.72      421.02     15.00 o 
   6   7   5        2.87        3.26      4.80 o 
   7   7   5        2.08        3.72      4.47 o 
   8   7   5      377.61      364.37     12.68 o 
   9   7   5       51.35       56.33     12.60 o 
  10   7   5       24.84       14.48      8.91 o 
  -6   8   5        0.50       -7.60      7.70 o 
  -5   8   5       27.23       17.26      7.70 o 
  -4   8   5       57.72       55.37     14.90 o 
  -3   8   5       21.13       10.12      1.95 o 
  -2   8   5       37.02       40.94      4.06 o 
  -1   8   5        1.80        2.58      2.67 o 
   0   8   5      383.22      384.63      9.04 o 
   1   8   5       56.22       72.88      5.39 o 
   2   8   5       92.34       84.49      6.47 o 
   3   8   5       64.79       58.69      7.59 o 
   4   8   5      175.35      166.30      6.90 o 
   5   8   5      136.25      129.35     11.11 o 
   6   8   5      154.23      169.82     30.82 o 
   7   8   5        1.31       -1.99      5.44 o 
   8   8   5        7.67        8.98      5.66 o 
   9   8   5       10.48       14.08      6.32 o 
  10   8   5       10.05        4.58     10.46 o 
  -5   9   5       35.37       35.96      9.35 o 
  -4   9   5        1.31        3.18     11.30 o 
  -3   9   5      267.69      248.67      6.75 o 
  -2   9   5       11.06       14.03      3.08 o 
  -1   9   5      133.91      147.44      6.78 o 
   0   9   5      145.31      146.86      5.50 o 
   1   9   5       49.31       44.54      4.46 o 
   2   9   5        1.30        0.49      3.41 o 
   3   9   5       23.86       25.59      4.14 o 
   4   9   5      397.66      403.93     12.69 o 
   5   9   5       20.57       18.23      5.93 o 
   6   9   5       73.38       71.22      8.38 o 
   7   9   5        0.02        8.01      5.34 o 
   8   9   5      128.25      138.05     14.38 o 
   9   9   5        0.02       -0.19      6.73 o 
  -5  10   5        8.43        6.57     13.77 o 
  -4  10   5       57.57       53.22     17.05 o 
  -3  10   5        0.48       -2.88      6.68 o 
  -2  10   5       11.46        7.74      3.62 o 
  -1  10   5       16.39       14.71      8.06 o 
   0  10   5       90.54       66.01      6.68 o 
   1  10   5      190.72      197.78     16.08 o 
   2  10   5      139.32      132.87     11.04 o 
   3  10   5       99.90       86.64     27.48 o 
   4  10   5        7.39        2.41      4.10 o 
   5  10   5       76.34       63.89     11.19 o 
   6  10   5       93.40       88.77     16.28 o 
   7  10   5       55.49       58.46      9.24 o 
   8  10   5       39.82       39.35      9.54 o 
   9  10   5        4.46        7.15      7.29 o 
  -4  11   5       26.17       19.52     15.82 o 
  -3  11   5        4.19        7.29      7.70 o 
  -2  11   5        6.18        3.95      4.01 o 
  -1  11   5        8.28       -2.16      7.19 o 
   0  11   5       20.11       22.25      6.37 o 
   1  11   5        1.65        5.66      5.82 o 
   2  11   5       33.88       25.73      4.64 o 
   3  11   5       73.47       98.09     15.31 o 
   4  11   5       69.99       73.53      8.35 o 
   5  11   5       16.81       22.47      9.98 o 
   6  11   5        0.42        9.19      8.63 o 
   7  11   5       22.46       17.46      8.10 o 
   8  11   5        6.51        7.44      6.72 o 
  -2  12   5        1.16        1.95      7.50 o 
  -1  12   5       26.73       13.91      6.32 o 
   0  12   5        3.34        5.69      6.07 o 
   1  12   5       31.09       26.34      7.65 o 
   2  12   5       33.98       34.70      5.29 o 
   3  12   5        9.97       -0.56      4.09 o 
   4  12   5       33.77       27.32     10.43 o 
   5  12   5        5.40        4.66      6.64 o 
   6  12   5       60.28       53.83      9.63 o 
   7  12   5        0.85        6.64      6.39 o 
   0  13   5       22.09       14.21      8.22 o 
   1  13   5        5.53       19.73      8.19 o 
   2  13   5        0.71       17.47      6.37 o 
   3  13   5       10.88       15.71     12.38 o 
   4  13   5        3.04       18.44     12.64 o 
   5  13   5        6.11        7.54      7.36 o 
  -2 -11   6        9.61        2.06      6.72 o 
  -1 -11   6        0.04       -0.01      3.65 o 
   0 -11   6       33.83       34.49      8.01 o 
  -4 -10   6        0.47       -0.25      4.72 o 
  -3 -10   6       54.27       41.90      5.84 o 
  -2 -10   6        0.10        1.34      4.48 o 
  -1 -10   6       26.49       23.77      4.86 o 
   0 -10   6        6.05        2.56      2.96 o 
   1 -10   6       10.74        7.56      7.23 o 
   2 -10   6        9.22       -1.03      7.81 o 
   3 -10   6        6.53       27.94     16.85 o 
  -6  -9   6       38.05       29.44      6.48 o 
  -5  -9   6        2.13        4.15      5.34 o 
  -4  -9   6       31.32       36.04      6.78 o 
  -3  -9   6        0.35       -1.02      4.10 o 
  -2  -9   6        3.14        9.34      5.11 o 
  -1  -9   6      104.90       99.87      7.92 o 
   0  -9   6        1.43        0.18      2.71 o 
   1  -9   6       25.31        6.81      2.80 o 
   2  -9   6        1.80       14.60     13.82 o 
   3  -9   6       73.79       50.65     17.36 o 
   4  -9   6        0.68        7.60      7.91 o 
   5  -9   6       14.72       40.78     16.85 o 
  -6  -8   6       32.54       34.25      5.82 o 
  -5  -8   6       72.04       62.12      7.38 o 
  -4  -8   6      187.00      201.28     15.31 o 
  -3  -8   6       11.55        7.47      4.28 o 
  -2  -8   6       44.94       45.35      7.47 o 
  -1  -8   6        2.00       -0.43      4.73 o 
   0  -8   6       13.56        9.79      4.04 o 
   1  -8   6       65.21       47.16      8.06 o 
   2  -8   6        3.90        0.63      1.41 o 
   3  -8   6       40.06       97.39     17.77 o 
   4  -8   6       11.18        7.19      7.19 o 
   5  -8   6        0.06       -8.01      8.01 o 
   6  -8   6       16.51       21.03     10.48 o 
  -7  -7   6       14.22       29.21      5.78 o 
  -6  -7   6       23.36       25.10      6.12 o 
  -5  -7   6       88.47      103.26      6.40 o 
  -4  -7   6        6.90        5.16      4.55 o 
  -3  -7   6       33.66       36.21      3.88 o 
  -2  -7   6      104.85      105.49      9.00 o 
  -1  -7   6      252.53      260.50      9.84 o 
   0  -7   6       72.29       77.27      5.28 o 
   1  -7   6        5.68        8.17      3.72 o 
   2  -7   6       19.20       23.22     11.92 o 
   3  -7   6       55.75       36.06      8.01 o 
   4  -7   6       21.31       38.42      8.01 o 
   5  -7   6        0.81       10.58      6.99 o 
   6  -7   6       21.23       15.70      9.31 o 
   7  -7   6       20.31       33.97     24.04 o 
  -8  -6   6       66.72       67.48      6.32 o 
  -7  -6   6        1.82        0.64      4.61 o 
  -6  -6   6      262.85      286.36      9.23 o 
  -5  -6   6        5.64        8.49      5.20 o 
  -4  -6   6      316.04      326.82      8.38 o 
  -3  -6   6      290.43      296.30     19.52 o 
  -2  -6   6      420.73      438.54     10.10 o 
  -1  -6   6      224.08      260.00     11.62 o 
   0  -6   6       72.98       68.09      4.43 o 
   1  -6   6      461.15      463.33     10.80 o 
   2  -6   6        1.40       -1.03      8.73 o 
   3  -6   6      148.63      152.76     10.38 o 
   4  -6   6        0.15        2.05      5.44 o 
   5  -6   6        7.77       10.27      6.47 o 
   6  -6   6       23.71       22.50      8.01 o 
   7  -6   6       32.37       26.45     13.71 o 
  -8  -5   6       29.41       40.53      8.15 o 
  -7  -5   6       39.35       30.16      5.56 o 
  -6  -5   6       84.89       80.91      6.46 o 
  -5  -5   6      558.15      536.98     14.65 o 
  -4  -5   6        3.99        9.54      4.77 o 
  -3  -5   6        5.38        2.21      2.80 o 
  -2  -5   6      546.53      575.40      9.07 o 
  -1  -5   6      101.71      105.31      4.72 o 
   0  -5   6      412.71      429.04      9.77 o 
   1  -5   6       24.12       33.24      2.65 o 
   2  -5   6      529.62      514.38     24.35 o 
   3  -5   6        8.04       13.97      5.65 o 
   4  -5   6      140.23      155.23      9.55 o 
   5  -5   6       13.00       14.29      4.49 o 
   6  -5   6       59.71       58.66     12.38 o 
   7  -5   6       16.34       11.00      5.81 o 
   8  -5   6        1.27        9.77      9.45 o 
  -8  -4   6       37.99       38.93      5.17 o 
  -7  -4   6      131.26      132.78      7.07 o 
  -6  -4   6        0.15        3.97      3.98 o 
  -5  -4   6      539.30      554.97     14.21 o 
  -4  -4   6       47.95       51.60      4.53 o 
  -3  -4   6      644.24      618.54      8.76 o 
  -2  -4   6      197.31      195.24      5.10 o 
  -1  -4   6      675.06      702.92     10.53 o 
   0  -4   6       13.21       10.63      3.40 o 
   1  -4   6      517.22      512.57     20.14 o 
   2  -4   6      167.20      150.71     13.46 o 
   3  -4   6        1.34       -0.51      4.21 o 
   4  -4   6       71.73       91.02      7.50 o 
   5  -4   6        2.66        0.21     13.36 o 
   6  -4   6       67.21       63.08     11.87 o 
   7  -4   6        9.47        2.20      4.12 o 
   8  -4   6       56.11       36.21      5.94 o 
   9  -4   6       11.23       13.18      6.51 o 
  -8  -3   6      166.03      169.34      7.41 o 
  -7  -3   6        8.13       14.45      3.64 o 
  -6  -3   6      141.67      151.39      6.64 o 
  -5  -3   6       27.08       22.77      3.64 o 
  -4  -3   6      368.31      356.16      7.80 o 
  -3  -3   6       54.51       55.49      3.36 o 
  -2  -3   6      428.55      422.93      7.74 o 
  -1  -3   6        4.81       16.51      2.71 o 
   0  -3   6      492.91      458.13      5.52 o 
   1  -3   6      154.98      195.91     12.43 o 
   2  -3   6      412.87      385.66     17.36 o 
   3  -3   6      136.88      116.60     12.02 o 
   4  -3   6      411.71      403.46      9.65 o 
   5  -3   6       52.19       50.13      6.88 o 
   6  -3   6       85.33       98.83     10.53 o 
   7  -3   6        0.57       -0.24      4.38 o 
   8  -3   6       92.82       98.20      7.91 o 
   9  -3   6        0.47       -7.64      9.91 o 
  -8  -2   6       10.03       11.00      4.24 o 
  -7  -2   6      198.68      215.40      7.40 o 
  -6  -2   6      178.73      184.73      7.72 o 
  -5  -2   6       33.69       46.70      5.44 o 
  -4  -2   6      562.61      573.36     10.97 o 
  -3  -2   6       61.78       63.96      3.16 o 
  -2  -2   6      954.29      968.72     12.31 o 
  -1  -2   6       57.89       59.54      3.79 o 
   0  -2   6      412.42      408.41      5.24 o 
   1  -2   6       13.45        8.73      5.96 o 
   2  -2   6       31.54       24.35      4.31 o 
   3  -2   6       22.13       25.27      4.73 o 
   4  -2   6      200.71      206.87      8.25 o 
   5  -2   6       36.57       33.68      4.46 o 
   6  -2   6       77.95       73.39      2.76 o 
   7  -2   6        0.34        0.68      2.48 o 
   8  -2   6        0.11        1.41      2.03 o 
   9  -2   6       10.28        7.17      6.93 o 
  -9  -1   6       38.64       47.05     11.20 o 
  -8  -1   6       43.90       37.39      9.55 o 
  -7  -1   6      299.52      283.95      7.48 o 
  -6  -1   6      181.04      182.46      9.64 o 
  -5  -1   6      166.68      176.85      5.56 o 
  -4  -1   6      192.45      218.56      4.59 o 
  -3  -1   6      840.73      845.58     10.73 o 
  -2  -1   6      500.55      497.52      5.06 o 
  -1  -1   6      681.54      682.06      6.77 o 
   0  -1   6      544.17      590.00      5.39 o 
   1  -1   6      280.36      290.22      7.45 o 
   2  -1   6      640.18      678.02     23.53 o 
   3  -1   6       65.07       63.72      4.64 o 
   4  -1   6        0.75       -0.16      1.39 o 
   5  -1   6        7.10        8.52      4.42 o 
   6  -1   6      205.57      232.28      6.27 o 
   7  -1   6       30.18       32.13      3.92 o 
   8  -1   6       36.43       45.86      5.29 o 
   9  -1   6       18.28       13.25      7.65 o 
  10  -1   6      108.94      102.15     34.00 o 
  -8   0   6       17.42       26.30     14.69 o 
  -7   0   6        2.26        3.15      2.18 o 
  -6   0   6      340.07      342.97      6.61 o 
  -5   0   6       51.00       55.76      3.36 o 
  -4   0   6      731.16      732.24      9.01 o 
  -3   0   6      612.60      605.79      7.21 o 
  -2   0   6     1154.64     1134.91     13.21 o 
  -1   0   6      893.50      882.98      9.88 o 
   0   0   6      470.31      486.06     11.04 o 
   1   0   6       40.91       46.84      2.54 o 
   2   0   6      995.30     1073.17     12.26 o 
   3   0   6      278.70      290.94      9.66 o 
   4   0   6        4.68       11.61      4.73 o 
   5   0   6       36.94       39.64      3.07 o 
   6   0   6       89.70      104.04     10.38 o 
   7   0   6        5.98        9.09      4.62 o 
   8   0   6       12.95        7.71      5.09 o 
   9   0   6        4.30        8.69      3.36 o 
  10   0   6       11.94        7.52      6.65 o 
  -8   1   6        4.17        3.56      6.53 o 
  -7   1   6      225.98      239.98     10.19 o 
  -6   1   6       99.57       98.96      5.98 o 
  -5   1   6      262.56      270.62      7.35 o 
  -4   1   6      468.75      468.90     11.62 o 
  -3   1   6      362.55      377.96      5.76 o 
  -2   1   6     1086.20     1020.68     16.53 o 
  -1   1   6      317.56      320.90      5.55 o 
   0   1   6     2328.13     2346.11     43.44 o 
   1   1   6      145.11      150.03      5.03 o 
   2   1   6    13694.76    14393.81    453.56 o 
   3   1   6       37.76       41.50      8.42 o 
   4   1   6       54.60       76.95     10.79 o 
   5   1   6        4.40        2.36      4.62 o 
   6   1   6        7.96       13.92      3.80 o 
   7   1   6        8.35        5.37      5.70 o 
   8   1   6       34.51       19.44      7.91 o 
   9   1   6       27.96       28.98     17.62 o 
  10   1   6        4.07        3.79      6.63 o 
  -8   2   6       14.05       19.66     10.07 o 
  -7   2   6      101.89      115.71      8.09 o 
  -6   2   6       54.66       49.12      7.18 o 
  -5   2   6       64.35       88.21      8.01 o 
  -4   2   6       41.10       49.38      7.70 o 
  -3   2   6      998.49      985.11     25.99 o 
  -2   2   6      195.06      219.98      2.98 o 
  -1   2   6     2364.23     2365.32     24.04 o 
   0   2   6       19.41       12.32      6.71 o 
   1   2   6        6.18        3.60      2.57 o 
   2   2   6       28.94       37.29      7.09 o 
   3   2   6      159.31      154.69      4.83 o 
   4   2   6       18.15        9.40      5.50 o 
   5   2   6       87.62      103.88      9.12 o 
   6   2   6       87.61       87.50      9.61 o 
   7   2   6        8.18       10.49      2.88 o 
   8   2   6      135.39      147.17      7.26 o 
   9   2   6        5.65        9.04      6.66 o 
  10   2   6       46.85       32.66      9.09 o 
  -8   3   6       49.12       41.23      8.73 o 
  -7   3   6       12.54        9.82      7.09 o 
  -6   3   6      465.08      462.21     15.29 o 
  -5   3   6        0.37        4.06      4.70 o 
  -3   3   6      124.69      132.32      8.01 o 
  -2   3   6      694.44      736.61      7.47 o 
  -1   3   6      426.89      414.89     11.34 o 
   0   3   6      349.03      365.51     10.12 o 
   1   3   6      239.21      242.71      7.14 o 
   2   3   6      685.59      709.25      9.70 o 
   3   3   6      143.76      153.11      8.83 o 
   4   3   6        1.17        2.61      3.75 o 
   5   3   6      195.23      215.50      6.97 o 
   6   3   6       12.18       16.60      7.11 o 
   7   3   6       24.76       23.34      5.97 o 
   8   3   6      102.22      120.35     13.16 o 
   9   3   6        3.15        5.23      4.86 o 
  10   3   6       10.41        9.86      4.92 o 
  -8   4   6        3.14        6.37      8.42 o 
  -7   4   6       72.25       95.64     11.71 o 
  -6   4   6        3.64        1.34      6.27 o 
  -5   4   6       19.11       21.47      6.99 o 
  -4   4   6       43.53       39.14      6.78 o 
  -3   4   6      164.63      183.38     15.31 o 
  -2   4   6      647.60      629.85     16.23 o 
  -1   4   6       40.95       44.65      4.47 o 
   0   4   6     1668.85     1717.74     52.75 o 
   1   4   6      155.56      165.71      9.50 o 
   2   4   6      202.42      198.08      5.55 o 
   3   4   6        3.51        6.43      2.61 o 
   4   4   6      239.70      244.18      8.89 o 
   5   4   6      472.62      482.90     12.35 o 
   6   4   6      127.00      122.71     21.47 o 
   7   4   6      234.65      243.19     10.68 o 
   8   4   6       26.31       22.91      6.40 o 
   9   4   6        0.32        3.48      3.96 o 
  10   4   6       71.83       78.27      9.34 o 
  -7   5   6        4.00       -6.37     13.15 o 
  -6   5   6       81.88       87.84     17.67 o 
  -5   5   6      127.76      131.29     17.46 o 
  -4   5   6      224.05      247.48     12.23 o 
  -3   5   6      219.57      225.70     10.99 o 
  -2   5   6       13.49       11.71      8.42 o 
  -1   5   6      109.35      113.41      3.62 o 
   0   5   6      979.27     1014.11     28.61 o 
   1   5   6      202.77      214.05      5.09 o 
   2   5   6      467.08      492.95     11.43 o 
   3   5   6      208.25      217.34     16.64 o 
   4   5   6      836.54      851.48     24.50 o 
   5   5   6        0.95       -0.62      4.26 o 
   6   5   6       73.35       69.36      5.69 o 
   7   5   6       26.37       27.53      6.30 o 
   8   5   6       11.50       14.69      6.10 o 
   9   5   6        1.94       -1.33      6.99 o 
  10   5   6       31.05       34.05     12.70 o 
  -7   6   6       14.48       13.56      8.73 o 
  -6   6   6        6.60        2.88      6.99 o 
  -5   6   6       16.49       18.08      7.40 o 
  -4   6   6      207.82      245.32     20.44 o 
  -3   6   6      218.11      231.56     11.71 o 
  -2   6   6      190.42      200.84     10.27 o 
  -1   6   6       98.42       92.95      3.06 o 
   0   6   6      155.06      153.39      9.76 o 
   1   6   6      195.78      175.00     12.69 o 
   2   6   6      505.89      503.06     12.20 o 
   3   6   6      466.65      458.58     13.55 o 
   4   6   6       49.34       45.44      5.60 o 
   5   6   6      412.87      430.39     10.38 o 
   6   6   6        5.06        2.34      5.44 o 
   7   6   6      404.55      435.87     23.68 o 
   8   6   6       28.39       38.53      7.73 o 
   9   6   6      209.75      212.30     18.23 o 
  10   6   6        0.64       -1.89      5.02 o 
  -6   7   6        1.26        3.70     12.64 o 
  -5   7   6       33.74       39.04     15.10 o 
  -4   7   6       46.92       57.63      9.04 o 
  -3   7   6        0.51        6.57      6.06 o 
  -2   7   6       17.50       13.63      2.19 o 
  -1   7   6       51.09       45.89      2.72 o 
   0   7   6      342.68      355.49     11.10 o 
   1   7   6       45.71       40.94      4.87 o 
   2   7   6      578.83      575.97     11.27 o 
   3   7   6       29.81       26.78      6.17 o 
   4   7   6      328.43      323.74     17.77 o 
   5   7   6       27.32       23.80      5.54 o 
   6   7   6      260.23      256.78     14.71 o 
   7   7   6       12.34       11.32      5.95 o 
   8   7   6        0.81        1.14      8.06 o 
   9   7   6       37.49       35.69      7.15 o 
  10   7   6        3.95        6.57      7.91 o 
  -6   8   6        5.30       -0.62     12.33 o 
  -5   8   6       15.49       17.57      8.32 o 
  -4   8   6        4.20        4.31      6.88 o 
  -3   8   6      222.53      220.26     21.78 o 
  -2   8   6       17.01       11.35      3.18 o 
  -1   8   6      201.98      199.79     11.24 o 
   0   8   6       85.56       94.52     10.43 o 
   1   8   6      274.82      299.68      9.48 o 
   2   8   6       93.82      116.55      7.73 o 
   3   8   6       61.71       87.19      7.45 o 
   4   8   6      103.02      112.02      7.45 o 
   5   8   6       42.02       34.95      8.57 o 
   6   8   6       46.78       38.24      6.96 o 
   7   8   6      113.89      105.20     13.37 o 
   8   8   6      112.37      115.69     10.66 o 
   9   8   6       24.99       19.14     11.44 o 
  -5   9   6        6.56        1.23      7.29 o 
  -4   9   6       30.28       23.94     14.90 o 
  -3   9   6       20.00       24.86     13.77 o 
  -2   9   6      129.36      123.02      3.87 o 
  -1   9   6       68.79       69.97      4.54 o 
   0   9   6       25.98       21.51      3.19 o 
   1   9   6      159.11      170.99     14.64 o 
   2   9   6      152.03      135.65     11.40 o 
   3   9   6       36.34       43.26      4.43 o 
   4   9   6       34.87       49.51      8.72 o 
   5   9   6      290.37      306.15     16.39 o 
   6   9   6       24.33       17.51      9.19 o 
   7   9   6       32.80       28.72      7.71 o 
   8   9   6        5.23        8.95     10.13 o 
   9   9   6        4.41        0.57      6.61 o 
  -4  10   6        0.47       -1.54     12.74 o 
  -3  10   6       10.81       11.40     13.15 o 
  -2  10   6       38.82       31.22      8.27 o 
  -1  10   6       16.21        9.62      4.01 o 
   0  10   6      108.91      121.49      8.27 o 
   1  10   6      110.90       98.38      6.88 o 
   2  10   6       19.44       19.54      6.43 o 
   3  10   6       10.15        8.50      4.69 o 
   4  10   6      135.61      133.67     17.93 o 
   5  10   6      121.09      130.51     23.22 o 
   6  10   6        2.47        2.50      6.11 o 
   7  10   6       34.51       31.28     11.59 o 
   8  10   6       27.72       35.53      9.36 o 
  -3  11   6       31.97       30.00     16.54 o 
  -2  11   6        5.23        7.09      7.81 o 
  -1  11   6       29.41       25.51     10.89 o 
   0  11   6        8.01        9.39      3.75 o 
   1  11   6      110.51      106.98      5.67 o 
   2  11   6      142.25      147.88     11.16 o 
   3  11   6       40.84       24.74      8.28 o 
   4  11   6       86.33       77.16      8.17 o 
   5  11   6       35.38       25.45      7.26 o 
   6  11   6        4.23        2.43      8.68 o 
   7  11   6        2.66        9.54      7.70 o 
   8  11   6        3.44       -2.97      6.21 o 
  -2  12   6        0.50       -1.54      7.91 o 
  -1  12   6        6.63        4.64      5.77 o 
   0  12   6       10.31       11.42      3.73 o 
   1  12   6        6.63        6.15      3.77 o 
   2  12   6        9.38       11.19      5.56 o 
   3  12   6       31.89       55.58     10.43 o 
   4  12   6        1.90      -12.53     14.90 o 
   5  12   6       31.42       38.47      6.68 o 
   6  12   6        0.57        4.00      9.62 o 
   7  12   6       26.43       21.78     17.57 o 
   0  13   6        5.05        3.83      4.77 o 
   1  13   6        1.90       13.25     16.69 o 
   2  13   6       20.34       44.03     24.60 o 
   3  13   6       17.28       46.75     10.88 o 
   4  13   6        8.01       15.05     13.97 o 
   5  13   6        0.03       15.72      8.32 o 
  -3 -10   7        0.69       -0.87      6.26 o 
  -2 -10   7       48.36       57.79     12.67 o 
  -1 -10   7       10.84       14.20      8.34 o 
   0 -10   7       14.69        3.89      7.68 o 
   1 -10   7       10.95        2.92      7.34 o 
   2 -10   7        6.50       -5.86      9.25 o 
  -4  -9   7        4.72        3.47      4.93 o 
  -3  -9   7        5.41       16.49      5.94 o 
  -2  -9   7        4.00        5.99      5.04 o 
  -1  -9   7       22.32       30.83      6.20 o 
   0  -9   7      123.27       67.80     60.25 o 
   1  -9   7        6.84       15.31      8.32 o 
   2  -9   7       34.71       58.04     11.30 o 
   3  -9   7        0.41        5.86     14.18 o 
   4  -9   7       19.26       23.94      9.76 o 
  -6  -8   7        0.74       -7.70     13.05 o 
  -5  -8   7        4.82       22.04     13.24 o 
  -4  -8   7       23.77       21.58      6.97 o 
  -3  -8   7       63.50       57.00      4.84 o 
  -2  -8   7        4.85        2.81      4.28 o 
  -1  -8   7       72.27       55.65      9.33 o 
   0  -8   7       90.69       74.80      5.98 o 
   1  -8   7       18.07       17.23      5.88 o 
   2  -8   7       20.11        7.50     12.74 o 
   3  -8   7       89.31      118.86     20.44 o 
   4  -8   7        1.86       22.50      8.83 o 
   5  -8   7        4.76       -2.05      7.40 o 
  -6  -7   7       91.33       91.94     16.39 o 
  -5  -7   7        0.41       -3.73      3.73 o 
  -4  -7   7      240.74      238.52     12.98 o 
  -3  -7   7      185.43      184.49      8.42 o 
  -2  -7   7       25.20       28.06      8.72 o 
  -1  -7   7        7.59       -1.41      3.42 o 
   0  -7   7      188.49      188.29      6.29 o 
   1  -7   7       74.66       81.96      9.83 o 
   2  -7   7       43.23       63.59     15.41 o 
   3  -7   7       60.96       55.06      9.55 o 
   4  -7   7       58.36       61.95     16.23 o 
   5  -7   7       15.68       40.89      9.25 o 
   6  -7   7        1.96       10.07      7.11 o 
  -7  -6   7       34.33       33.09      6.77 o 
  -6  -6   7       40.10       52.15     12.28 o 
  -5  -6   7      153.36      163.93      7.25 o 
  -4  -6   7       40.01       52.00      5.41 o 
  -3  -6   7       45.75       41.70      5.47 o 
  -2  -6   7      244.05      251.81      6.97 o 
  -1  -6   7       10.14        5.96      4.55 o 
   0  -6   7      196.80      201.59      8.37 o 
   1  -6   7        1.12        2.03      1.94 o 
   2  -6   7       60.03       58.45     14.28 o 
   3  -6   7        0.00       -0.31      5.44 o 
   4  -6   7        5.85       31.33     13.05 o 
   5  -6   7        0.10        6.25      8.78 o 
   6  -6   7        1.38       -0.18      5.75 o 
   7  -6   7       11.71        5.30      6.53 o 
  -7  -5   7       13.79       13.44      6.70 o 
  -6  -5   7      214.64      227.00     22.86 o 
  -5  -5   7      236.34      248.11      7.70 o 
  -4  -5   7      375.19      364.95     14.11 o 
  -3  -5   7      110.61      123.15      5.46 o 
  -2  -5   7        3.95        1.90      3.57 o 
  -1  -5   7      259.76      257.22     15.03 o 
   0  -5   7        1.96        0.06      1.44 o 
   1  -5   7       38.04       30.96      8.42 o 
   2  -5   7       24.21       22.50      6.47 o 
   3  -5   7       19.77       18.08      6.37 o 
   4  -5   7        6.74       32.98     11.92 o 
   5  -5   7        1.96        4.27      7.14 o 
   6  -5   7       15.97        9.11      8.44 o 
   7  -5   7        1.41        5.13      8.51 o 
   8  -5   7       20.61       35.93     20.03 o 
  -8  -4   7       69.29       77.36      7.12 o 
  -7  -4   7       29.18       30.10      4.64 o 
  -6  -4   7      395.50      402.78     11.20 o 
  -5  -4   7        0.07        2.36      3.38 o 
  -4  -4   7      662.36      675.99     15.09 o 
  -3  -4   7        2.50        0.46      2.56 o 
  -2  -4   7      482.40      485.13     10.78 o 
  -1  -4   7       12.09       14.83      3.10 o 
   0  -4   7       71.32       64.97      4.28 o 
   1  -4   7      295.06      285.18     11.40 o 
   2  -4   7       22.88       14.38      5.44 o 
   3  -4   7        2.65        8.01      5.24 o 
   4  -4   7        6.64        8.94      9.45 o 
   5  -4   7       13.35       17.62      5.70 o 
   6  -4   7       11.00       17.97      8.27 o 
   7  -4   7        0.51       -0.61      5.21 o 
   8  -4   7       25.03       14.87      7.09 o 
  -8  -3   7        0.08       -0.11      3.18 o 
  -7  -3   7      119.84      117.22     10.51 o 
  -6  -3   7        3.66        5.82      2.90 o 
  -5  -3   7       39.87       39.32      4.24 o 
  -4  -3   7        7.01        9.21      3.88 o 
  -3  -3   7      262.71      264.00      8.28 o 
  -2  -3   7      168.78      178.18      6.74 o 
  -1  -3   7      696.79      668.77     10.15 o 
   0  -3   7      158.14      158.74      4.54 o 
   1  -3   7       21.21       25.48      5.24 o 
   2  -3   7      179.13      186.25      8.94 o 
   3  -3   7       39.73       49.21      6.47 o 
   4  -3   7       56.76       58.90      5.27 o 
   5  -3   7       49.98       71.84      8.37 o 
   6  -3   7       10.68       18.05      8.12 o 
   7  -3   7       93.66       57.42     17.21 o 
   8  -3   7       21.75        9.97      9.97 o 
   9  -3   7       15.12       19.34     12.38 o 
  -8  -2   7       26.00       25.68      9.35 o 
  -7  -2   7       73.60       77.00     12.22 o 
  -6  -2   7      325.82      310.32     14.83 o 
  -5  -2   7        2.64        3.98      3.15 o 
  -4  -2   7      556.95      541.85      8.59 o 
  -3  -2   7      389.33      381.02      7.38 o 
  -2  -2   7        1.40       -0.01      2.30 o 
  -1  -2   7      126.35      123.53      3.69 o 
   0  -2   7       91.00       91.09      4.30 o 
   1  -2   7       69.64       67.80      5.55 o 
   2  -2   7        9.58       16.95      7.70 o 
   3  -2   7       87.70      102.73      5.29 o 
   4  -2   7      257.60      309.69     36.88 o 
   5  -2   7       25.62       27.65      5.72 o 
   6  -2   7      207.70      223.56     20.91 o 
   7  -2   7       11.46        8.56      4.62 o 
   8  -2   7        1.48        0.53      4.33 o 
   9  -2   7        3.38        4.89      5.15 o 
  -8  -1   7       32.73       39.55     17.26 o 
  -7  -1   7       11.58       11.07      2.09 o 
  -6  -1   7      416.12      421.96      8.43 o 
  -5  -1   7       13.79       12.62      2.73 o 
  -4  -1   7      274.06      278.17      5.72 o 
  -3  -1   7       68.80       83.51      4.21 o 
  -2  -1   7      183.61      197.33      4.13 o 
  -1  -1   7        4.12        5.82      2.04 o 
   0  -1   7      100.97       96.81      4.56 o 
   1  -1   7       12.23       13.79      2.11 o 
   2  -1   7      134.58      134.58     10.43 o 
   3  -1   7        4.80        4.97      4.83 o 
   4  -1   7       14.29       12.70      3.67 o 
   5  -1   7       52.20       40.65     29.69 o 
   6  -1   7       35.48       40.20      2.44 o 
   7  -1   7      168.97      194.69      9.40 o 
   8  -1   7       26.20       23.85      4.14 o 
   9  -1   7        0.15       -3.70      7.60 o 
  -8   0   7        1.01        2.67      7.40 o 
  -7   0   7      181.96      202.79     13.56 o 
  -6   0   7       55.35       58.84      4.33 o 
  -5   0   7      490.76      501.50     12.03 o 
  -4   0   7      118.90      117.46      8.32 o 
  -3   0   7      179.69      190.17      6.06 o 
  -2   0   7      605.76      643.26      9.30 o 
  -1   0   7      193.98      201.25     10.58 o 
   0   0   7        5.35        1.95      4.42 o 
   1   0   7       60.18       60.32      5.18 o 
   2   0   7      437.73      470.83      7.05 o 
   3   0   7        8.18        7.84      1.70 o 
   4   0   7       32.65       27.63      6.06 o 
   5   0   7        0.39       -0.51      2.31 o 
   6   0   7      330.47      333.53     22.19 o 
   7   0   7       29.47       26.54      4.31 o 
   8   0   7      169.47      169.93     38.47 o 
   9   0   7        6.28        6.99      5.18 o 
  10   0   7       47.57       46.23     18.49 o 
  -8   1   7       48.14       17.42     19.47 o 
  -7   1   7       21.92       27.20      6.21 o 
  -6   1   7      174.26      188.42     10.63 o 
  -5   1   7      291.57      283.59      5.63 o 
  -4   1   7       83.60       95.14      4.00 o 
  -3   1   7      244.31      252.27     11.29 o 
  -2   1   7      254.56      267.74      4.87 o 
  -1   1   7      465.21      484.45      6.46 o 
   0   1   7        0.01       -0.93      1.84 o 
   1   1   7      134.33      127.59      4.36 o 
   2   1   7       50.58       55.22      3.79 o 
   3   1   7       90.23       75.41     10.58 o 
   4   1   7        0.57        7.09      4.93 o 
   5   1   7       25.70       29.38      6.57 o 
   6   1   7      100.94      104.38     10.63 o 
   7   1   7        0.32        4.32      4.07 o 
   8   1   7       47.18       27.78     20.24 o 
   9   1   7        1.47        3.13      4.66 o 
  10   1   7       36.58       27.79      6.67 o 
  -8   2   7       38.68       26.51      8.70 o 
  -7   2   7       30.27       26.05      7.54 o 
  -6   2   7      399.38      393.83     19.39 o 
  -5   2   7       11.49       16.68      7.66 o 
  -4   2   7      308.55      320.95     11.30 o 
  -3   2   7        1.29        1.10      1.01 o 
  -2   2   7      767.30      781.08     11.77 o 
  -1   2   7        2.37        2.25      1.40 o 
   0   2   7        1.19        2.62      2.55 o 
   1   2   7       69.58       64.46      4.98 o 
   2   2   7        7.26        5.75      5.96 o 
   3   2   7      121.10       96.77      6.57 o 
   4   2   7       74.85       74.58     11.51 o 
   5   2   7      107.05      115.78      8.94 o 
   6   2   7      275.08      313.23     13.66 o 
   7   2   7        3.10        0.24      2.66 o 
   8   2   7        4.96        8.30      5.34 o 
   9   2   7       11.60        1.13      4.78 o 
  10   2   7       11.95        3.27      7.60 o 
  -8   3   7        3.16       10.17     15.92 o 
  -7   3   7       81.42       93.18     19.83 o 
  -6   3   7        0.36       14.59     12.64 o 
  -5   3   7       90.22      107.97      9.97 o 
  -4   3   7       91.34      104.99      8.53 o 
  -3   3   7      651.01      673.51     26.40 o 
  -2   3   7       70.31       70.76      1.96 o 
  -1   3   7      264.97      252.96      7.81 o 
   0   3   7      343.74      365.12      8.35 o 
   1   3   7       51.70       59.89      4.01 o 
   2   3   7      109.75      109.82      9.35 o 
   3   3   7        6.74       10.28      3.52 o 
   4   3   7       98.25      100.91      6.33 o 
   5   3   7       84.45      102.86      9.09 o 
   6   3   7      306.09      318.63     31.90 o 
   7   3   7       10.33        5.91      7.28 o 
   8   3   7       90.00       95.28      8.37 o 
   9   3   7        1.94        8.03      4.16 o 
  10   3   7       52.33       26.80     12.58 o 
  -7   4   7       19.43       18.59      9.04 o 
  -6   4   7      128.86      144.13     12.74 o 
  -5   4   7       15.36       24.35      7.60 o 
  -4   4   7        8.70       15.41      6.06 o 
  -3   4   7      379.58      388.12     13.77 o 
  -2   4   7       10.61       13.05      8.53 o 
  -1   4   7      239.59      230.20      5.28 o 
   0   4   7      175.59      179.91     13.92 o 
   1   4   7      182.04      185.17     13.92 o 
   2   4   7       86.46       89.41      5.24 o 
   3   4   7      105.37      124.91     10.94 o 
   4   4   7       23.58       13.97      4.57 o 
   5   4   7       71.05       73.01      6.93 o 
   6   4   7        1.65        4.46      3.91 o 
   7   4   7      119.60      139.41     15.92 o 
   8   4   7       25.27       23.70      5.65 o 
   9   4   7        0.82        2.33      4.08 o 
  10   4   7        3.46        0.58      5.08 o 
  -7   5   7       14.43       20.24     16.33 o 
  -6   5   7       46.43       56.40     16.85 o 
  -4   5   7      243.79      261.76     21.37 o 
  -3   5   7        2.00        4.21      5.34 o 
  -2   5   7      262.76      257.45     11.30 o 
  -1   5   7      299.63      306.29      6.09 o 
   0   5   7      205.75      223.77      8.98 o 
   1   5   7      464.74      483.27      8.24 o 
   2   5   7      320.65      328.86     14.90 o 
   3   5   7      615.68      598.12     18.34 o 
   4   5   7       55.08       59.70      6.73 o 
   5   5   7      541.76      546.51     11.83 o 
   6   5   7       19.16       23.06      5.63 o 
   7   5   7       16.70       18.45      8.62 o 
   8   5   7       13.94        9.90      5.27 o 
   9   5   7        4.89        5.20      9.11 o 
  10   5   7       10.47       19.02      5.88 o 
  -6   6   7        1.46       12.53      8.32 o 
  -5   6   7      102.91      107.97     11.51 o 
  -4   6   7      152.08      108.28     10.89 o 
  -3   6   7       73.89       69.86     14.49 o 
  -2   6   7        7.66       -2.05      8.22 o 
  -1   6   7      174.46      181.41     11.87 o 
   0   6   7      222.12      243.22      5.96 o 
   1   6   7        5.71        7.44      3.65 o 
   2   6   7      380.28      395.13     11.04 o 
   3   6   7       77.29       83.38      9.71 o 
   4   6   7       11.75        5.06      4.00 o 
   5   6   7        1.57       -1.08      4.11 o 
   6   6   7       43.52       38.37      8.86 o 
   7   6   7       44.82       34.85      9.77 o 
   8   6   7       45.51       44.49     12.28 o 
   9   6   7        0.05        2.46      8.96 o 
  10   6   7        0.75       -4.23      4.56 o 
  -6   7   7        0.41        1.95      7.70 o 
  -5   7   7       19.69       15.31     14.07 o 
  -4   7   7        7.98       10.68     12.23 o 
  -3   7   7      222.38      207.62     12.94 o 
  -2   7   7        6.04        0.92      5.24 o 
  -1   7   7      412.58      423.75     10.47 o 
   0   7   7        0.99        3.12      3.29 o 
   1   7   7      419.23      439.51     10.53 o 
   2   7   7        0.11        2.47      3.01 o 
   3   7   7      760.16      759.67     15.15 o 
   4   7   7        0.31       -3.63      3.63 o 
   5   7   7      304.83      303.01     10.94 o 
   6   7   7        1.62        4.92      5.27 o 
   7   7   7       16.54       13.87      7.35 o 
   8   7   7       16.85       12.17      6.92 o 
   9   7   7        0.08        2.05      5.52 o 
  10   7   7        0.15        2.32     10.18 o 
  -5   8   7        3.78        2.16     12.84 o 
  -4   8   7       28.34       20.55      8.63 o 
  -3   8   7       11.28       11.10      7.40 o 
  -2   8   7       25.82       32.57     13.66 o 
  -1   8   7        7.36        3.62      2.22 o 
   0   8   7      108.83      133.28      5.67 o 
   1   8   7       76.89       72.38      5.81 o 
   2   8   7      134.69      155.88     21.11 o 
   3   8   7       64.70       60.13      8.58 o 
   4   8   7      100.15      104.94     10.94 o 
   5   8   7      139.00      167.07      9.18 o 
   6   8   7       59.22       76.12     21.06 o 
   7   8   7        2.99        0.49      5.30 o 
   8   8   7        0.50        7.34      6.47 o 
   9   8   7       49.66       43.73     17.36 o 
  -5   9   7       20.16       24.86     10.07 o 
  -4   9   7        5.70       -2.98      7.70 o 
  -3   9   7       49.10       50.44     10.07 o 
  -2   9   7       75.51       66.01      6.52 o 
  -1   9   7       44.74       40.60      3.50 o 
   0   9   7      121.66      117.89      9.71 o 
   1   9   7       28.79       29.81      4.42 o 
   2   9   7        3.52        5.70      5.08 o 
   3   9   7       63.73       47.22      7.81 o 
   4   9   7       22.34       24.21      7.81 o 
   5   9   7        6.48       11.65      5.67 o 
   6   9   7        5.64       -2.49      5.35 o 
   7   9   7       52.27       46.59      6.79 o 
   8   9   7       12.25       16.28      7.84 o 
   9   9   7       12.09       10.89      6.76 o 
  -4  10   7       20.82        9.86      9.25 o 
  -3  10   7       35.51       44.17     17.57 o 
  -2  10   7        1.08        5.14     12.94 o 
  -1  10   7       54.71       56.26      7.32 o 
   0  10   7       35.17       23.39      4.87 o 
   1  10   7      244.78      263.08     10.64 o 
   2  10   7       60.98       73.07      4.87 o 
   3  10   7        3.39        0.09      4.06 o 
   4  10   7       16.22       17.50      5.62 o 
   5  10   7      166.06      155.10     26.35 o 
   6  10   7       33.19       29.13      6.17 o 
   7  10   7       17.22        7.47      9.55 o 
   8  10   7       21.66        9.51      6.53 o 
  -3  11   7        0.29       -1.54     13.77 o 
  -2  11   7        7.79        5.75     13.97 o 
  -1  11   7        0.75        0.15      4.27 o 
   0  11   7        5.58        9.54      4.86 o 
   1  11   7       35.20       18.92      7.29 o 
   2  11   7       43.50       37.27      5.68 o 
   3  11   7      108.99      112.92      6.75 o 
   4  11   7       14.18        6.14      9.61 o 
   5  11   7       20.97        9.51      8.86 o 
   6  11   7       13.03        3.34      6.37 o 
   7  11   7        0.68        3.34     10.43 o 
  -1  12   7       10.97        7.29     14.79 o 
   0  12   7       29.93       17.33      4.93 o 
   1  12   7        5.74        1.42      5.73 o 
   2  12   7       21.96       22.85      8.01 o 
   3  12   7        0.23       10.46      5.58 o 
   4  12   7       25.44       32.27      7.39 o 
   5  12   7        8.01       -6.35      6.69 o 
   6  12   7       21.06       29.31     12.58 o 
   1  13   7        3.06       -2.47      8.42 o 
   2  13   7        0.07       19.59     12.58 o 
   3  13   7       10.68       -5.99      5.99 o 
   4  13   7        3.61       24.74     15.67 o 
  -3  -9   8       21.05       24.88      5.76 o 
  -2  -9   8        8.02        8.62      5.42 o 
  -1  -9   8       17.28       24.38      8.59 o 
   0  -9   8        4.27        4.37      7.26 o 
   1  -9   8        6.75       13.25      9.55 o 
   2  -9   8        0.45       -9.66      9.66 o 
  -4  -8   8       44.12       18.89     10.80 o 
  -3  -8   8       10.22       15.35      6.31 o 
  -2  -8   8       47.58       44.44      7.08 o 
  -1  -8   8        0.93        4.18      3.62 o 
   0  -8   8      257.56      257.24     13.56 o 
   1  -8   8       51.33       39.96     10.17 o 
   2  -8   8       20.97       35.03     16.44 o 
   3  -8   8       27.37        8.63      8.53 o 
   4  -8   8       42.02       57.02     11.40 o 
  -5  -7   8       15.61       17.08      5.41 o 
  -4  -7   8        0.61        1.93      3.81 o 
  -3  -7   8       44.41       35.05      8.82 o 
  -2  -7   8       59.63       50.10      8.75 o 
  -1  -7   8       56.06       48.52      6.29 o 
   0  -7   8        3.98        2.78      2.66 o 
   1  -7   8        2.98       10.68     12.84 o 
   2  -7   8       40.14       21.68     14.38 o 
   3  -7   8        2.15       -7.81      7.81 o 
   4  -7   8       97.36       92.66     19.31 o 
   5  -7   8        0.12        0.82      8.73 o 
  -6  -6   8       27.56       26.36     10.32 o 
  -5  -6   8       36.46       32.12      5.23 o 
  -4  -6   8       97.31      101.71     22.45 o 
  -3  -6   8        0.37        0.10      3.26 o 
  -2  -6   8       12.18        6.38      4.09 o 
  -1  -6   8        1.93        2.37      2.33 o 
   0  -6   8       65.25       59.32      3.82 o 
   1  -6   8       79.82       94.92     17.26 o 
   2  -6   8       67.08       50.54      9.04 o 
   3  -6   8       67.72       81.98     10.27 o 
   4  -6   8        9.85       17.05     13.15 o 
   5  -6   8        0.79       -8.34      8.37 o 
   6  -6   8       38.48       35.93      8.73 o 
  -6  -5   8       77.77       74.18      8.71 o 
  -5  -5   8       29.59       20.99      3.89 o 
  -4  -5   8      102.40       94.89      6.26 o 
  -3  -5   8        2.77        2.41      4.64 o 
  -2  -5   8       75.63       89.41      5.57 o 
  -1  -5   8       32.11       28.61      2.88 o 
   0  -5   8        0.61        4.63      2.32 o 
   1  -5   8        1.17        7.91      5.96 o 
   2  -5   8       45.37       28.66      7.50 o 
   3  -5   8       10.84       13.46      6.78 o 
   4  -5   8       74.62       76.95     15.62 o 
   5  -5   8       12.41       10.99      6.19 o 
   6  -5   8        7.56        5.78      6.09 o 
   7  -5   8        9.03        3.06      8.98 o 
  -7  -4   8       85.77       95.78      8.12 o 
  -6  -4   8        0.10        2.10      3.01 o 
  -5  -4   8      248.77      264.74     11.00 o 
  -4  -4   8        8.81        8.87      4.99 o 
  -3  -4   8       12.21       18.13      5.04 o 
  -2  -4   8      138.97      148.95      4.46 o 
  -1  -4   8       12.61       18.19      4.33 o 
   0  -4   8        5.88       12.10      3.34 o 
   1  -4   8      160.85      136.22      9.35 o 
   2  -4   8      153.35      180.50     10.27 o 
   3  -4   8       34.70       45.92     12.23 o 
   4  -4   8        0.78        8.81      5.79 o 
   5  -4   8       15.16       14.39      5.18 o 
   6  -4   8       36.91       26.61      6.57 o 
   7  -4   8        0.04       -5.57      6.62 o 
   8  -4   8       47.87       34.13      8.93 o 
  -7  -3   8        1.31        3.43      4.88 o 
  -6  -3   8      167.48      160.22      8.67 o 
  -5  -3   8        6.16        8.03      4.71 o 
  -4  -3   8       21.67       22.60      4.31 o 
  -3  -3   8       95.82       95.14      6.13 o 
  -2  -3   8       37.12       36.55      3.54 o 
  -1  -3   8       52.05       58.62      5.58 o 
   0  -3   8       82.14       78.37      5.09 o 
   1  -3   8       17.32       16.13      5.24 o 
   2  -3   8       56.69       54.96      6.78 o 
   3  -3   8       29.66       37.91     10.89 o 
   4  -3   8        2.33       11.91      7.49 o 
   5  -3   8      150.99      153.61     16.23 o 
   6  -3   8       19.70       14.31      6.02 o 
   7  -3   8       67.06       55.38     11.63 o 
   8  -3   8        5.90        8.36      9.76 o 
  -7  -2   8       42.59       33.42      6.83 o 
  -6  -2   8       91.89       93.54      5.34 o 
  -5  -2   8       37.56       32.27      3.46 o 
  -4  -2   8        3.85        0.43      2.36 o 
  -3  -2   8      112.41      115.25      6.08 o 
  -2  -2   8      149.36      141.65      4.22 o 
  -1  -2   8      195.78      223.21      5.53 o 
   0  -2   8      183.76      213.99     13.87 o 
   1  -2   8      524.75      512.43     20.55 o 
   2  -2   8       14.69       17.98      5.14 o 
   3  -2   8      340.15      357.01     27.89 o 
   4  -2   8       68.34       66.82      6.92 o 
   5  -2   8       36.66       50.01      5.63 o 
   6  -2   8        6.26        4.56      4.37 o 
   7  -2   8        0.27        3.97      5.95 o 
   8  -2   8       10.18       23.45      7.66 o 
   9  -2   8        2.23       11.90      7.72 o 
  -7  -1   8       60.66       63.80     10.17 o 
  -6  -1   8       20.33       16.13      3.45 o 
  -5  -1   8      108.64      115.53      4.08 o 
  -4  -1   8       54.66       48.35      2.74 o 
  -3  -1   8      448.84      449.46      8.90 o 
  -2  -1   8       46.47       53.00      3.88 o 
  -1  -1   8      167.30      159.21     12.04 o 
   0  -1   8        3.21       -0.14      2.94 o 
   1  -1   8       39.79       45.35      3.39 o 
   2  -1   8      267.58      274.77     13.23 o 
   3  -1   8        4.29       12.57      6.42 o 
   4  -1   8      138.06      157.92      8.38 o 
   5  -1   8       13.48       11.53      4.23 o 
   6  -1   8      152.11      146.45     12.53 o 
   7  -1   8       11.02        7.10      4.55 o 
   8  -1   8       61.63       18.11     23.99 o 
   9  -1   8       18.48       -1.54      7.09 o 
  -7   0   8        5.35       18.49     14.49 o 
  -6   0   8       96.07      102.28      9.16 o 
  -5   0   8       34.10       35.47      5.02 o 
  -4   0   8       57.27       66.82      8.24 o 
  -3   0   8       29.06       28.59      3.50 o 
  -2   0   8        6.67       11.83      2.84 o 
  -1   0   8      254.92      270.02      5.34 o 
   0   0   8        0.83        1.46      2.36 o 
   1   0   8       31.70       28.06      2.74 o 
   2   0   8       17.99       27.34      3.58 o 
   3   0   8      678.39      722.39     10.43 o 
   4   0   8        0.54        2.98      1.91 o 
   5   0   8      250.04      241.98      4.35 o 
   6   0   8       13.41        9.57      2.41 o 
   7   0   8       10.18        6.97      3.08 o 
   8   0   8        1.66       -1.89      5.09 o 
   9   0   8        0.63        7.70      8.53 o 
  -7   1   8       45.60       37.80      8.27 o 
  -6   1   8       47.85       56.01      7.90 o 
  -5   1   8       53.83       58.64      4.38 o 
  -4   1   8       57.35       59.40      3.35 o 
  -3   1   8       10.04       15.22      2.59 o 
  -2   1   8       24.99       28.52      3.31 o 
  -1   1   8       49.62       72.38      4.03 o 
   0   1   8        1.45       -0.17      2.48 o 
   1   1   8        8.18        8.33      2.47 o 
   2   1   8     1251.36     1162.63    102.18 o 
   3   1   8      148.25      155.24      8.32 o 
   4   1   8       38.25       34.11      6.68 o 
   5   1   8       81.00       62.67      8.22 o 
   6   1   8       42.16       42.46      3.54 o 
   7   1   8       35.79       33.60      4.51 o 
   8   1   8        5.07        7.03      6.42 o 
   9   1   8        3.88        5.01      7.24 o 
  10   1   8       10.19       20.34     17.77 o 
  -7   2   8       96.83      109.66     10.81 o 
  -6   2   8       18.83        9.41      6.78 o 
  -5   2   8      152.16      147.68      7.92 o 
  -4   2   8       15.75       14.28      5.96 o 
  -3   2   8      214.33      214.32      3.34 o 
  -2   2   8       15.29       18.99      2.25 o 
  -1   2   8      524.55      554.46      6.73 o 
   0   2   8       25.36       27.04      3.28 o 
   1   2   8       44.46       57.35      3.86 o 
   2   2   8      359.76      367.12      7.88 o 
   3   2   8      386.18      418.22     19.93 o 
   4   2   8        0.82       -1.64      4.73 o 
   5   2   8      294.97      337.37     14.07 o 
   7   2   8       45.56       24.88     23.94 o 
   8   2   8       10.12        7.27      4.67 o 
   9   2   8        5.54       10.12      6.93 o 
  10   2   8        1.33        0.63      9.50 o 
  -7   3   8       14.75       17.26      9.45 o 
  -6   3   8       99.79      117.63     11.92 o 
  -5   3   8       45.14       41.40      8.42 o 
  -4   3   8       32.30       30.92      6.88 o 
  -3   3   8      253.35      230.12     10.79 o 
  -2   3   8       11.93       11.17      2.27 o 
  -1   3   8      110.37      107.41      3.72 o 
   0   3   8       25.81       28.69      3.52 o 
   1   3   8       59.08       63.39      5.34 o 
   2   3   8       86.86       98.62      6.16 o 
   3   3   8      154.51      168.89      8.22 o 
   4   3   8        0.81        6.27      8.63 o 
   5   3   8      218.96      220.76      7.92 o 
   6   3   8        5.07        4.00      4.78 o 
   7   3   8      107.02      118.83     10.63 o 
   8   3   8       33.88        6.07     17.36 o 
   9   3   8        1.79       -4.11      4.11 o 
  10   3   8        0.42       -3.03      5.96 o 
  -7   4   8       26.32       30.00     10.48 o 
  -6   4   8       43.66       33.39     15.82 o 
  -5   4   8       35.97       53.22     15.31 o 
  -4   4   8        0.70       11.10     10.68 o 
  -3   4   8       11.47       19.72     10.17 o 
  -2   4   8      228.48      218.61     10.27 o 
  -1   4   8        0.44        1.89      1.68 o 
   0   4   8      190.83      195.75      7.20 o 
   1   4   8        6.68        3.60      2.27 o 
   2   4   8      113.43      118.04      6.16 o 
   3   4   8       10.48       11.18      3.15 o 
   4   4   8      172.10      193.47      8.53 o 
   5   4   8        0.19       -2.00      4.17 o 
   6   4   8       41.41       48.93      6.59 o 
   7   4   8        0.22       -5.24      8.58 o 
   8   4   8        6.30        7.60      8.92 o 
   9   4   8       28.08       23.05      5.66 o 
  10   4   8        0.46        3.50      4.94 o 
  -6   5   8        0.05       -1.85      7.50 o 
  -5   5   8      206.89      217.38     14.49 o 
  -4   5   8       13.94       11.81      6.88 o 
  -3   5   8      268.48      281.49     21.06 o 
  -2   5   8       27.44       40.78     11.20 o 
  -1   5   8      132.10      131.66      4.11 o 
   0   5   8      464.30      460.23     10.53 o 
   1   5   8      180.93      190.47     10.27 o 
   2   5   8        0.41        2.25      2.87 o 
   3   5   8      187.91      230.67     10.06 o 
   4   5   8        3.56       -0.83      5.19 o 
   5   5   8       17.49       26.47      5.36 o 
   6   5   8        1.24        0.32      3.70 o 
   7   5   8       27.56       23.57      6.74 o 
   8   5   8        4.03        8.25      9.23 o 
   9   5   8        2.65       -7.24      7.24 o 
  10   5   8        0.64        8.26      5.76 o 
  -6   6   8       18.50       25.37     16.85 o 
  -5   6   8       57.73       44.59     16.95 o 
  -4   6   8      127.02      125.95     19.83 o 
  -3   6   8      478.08      480.58     18.90 o 
  -2   6   8       15.68       20.44      6.57 o 
  -1   6   8       78.80       88.99     10.58 o 
   0   6   8        4.06        5.20      4.21 o 
   1   6   8      128.81      132.36      4.73 o 
   2   6   8       73.95       66.80      4.60 o 
   3   6   8      216.89      220.32     14.74 o 
   4   6   8       13.20       19.13      4.76 o 
   5   6   8        8.66        1.87      4.36 o 
   6   6   8        1.17        0.47      4.54 o 
   7   6   8        9.64        6.89      6.02 o 
   8   6   8        2.75        6.81      6.59 o 
   9   6   8       30.67       38.71      9.29 o 
  10   6   8        1.27        5.65     16.03 o 
  -5   7   8        9.49        9.04      8.12 o 
  -4   7   8       55.99       56.09     10.48 o 
  -3   7   8        4.29        8.63      6.99 o 
  -2   7   8       22.87       21.06     11.92 o 
  -1   7   8      190.77      200.08      7.65 o 
   0   7   8      417.87      435.77      7.63 o 
   1   7   8        0.43       -0.23      3.30 o 
   2   7   8      129.92      123.86     11.45 o 
   3   7   8        0.10       -2.70      3.66 o 
   4   7   8       34.03       28.44      7.08 o 
   5   7   8        2.84       -0.51      4.23 o 
   6   7   8       20.03       20.00      6.24 o 
   7   7   8        2.71       -3.20      5.62 o 
   8   7   8       32.72       21.36      7.65 o 
   9   7   8      127.74      100.35     11.82 o 
  -5   8   8        5.75       10.48     15.41 o 
  -4   8   8        1.10       18.80     15.41 o 
  -3   8   8       90.27       79.82     18.29 o 
  -2   8   8        6.70        5.96      6.78 o 
  -1   8   8       72.34       92.41     12.74 o 
   0   8   8       27.67       23.79      3.81 o 
   1   8   8       97.71      113.02      6.54 o 
   2   8   8        3.16       -0.19      2.95 o 
   3   8   8       54.34       49.79      7.19 o 
   4   8   8        1.72       -2.24      4.42 o 
   5   8   8        0.29       -0.38      4.53 o 
   6   8   8       29.36       31.71      7.14 o 
   7   8   8       18.21        9.71      9.00 o 
   8   8   8       13.20       18.73     10.71 o 
   9   8   8       32.13       34.63      9.49 o 
  -4   9   8       21.94       23.94     17.16 o 
  -3   9   8       21.23       24.66      9.55 o 
  -2   9   8       80.68       82.08     10.99 o 
  -1   9   8        7.20        5.25      2.33 o 
   0   9   8       25.88       28.82      6.83 o 
   1   9   8       99.94       89.66     21.68 o 
   2   9   8        6.87        0.41      3.17 o 
   3   9   8        0.71        2.75      3.30 o 
   4   9   8        1.29        0.46      3.65 o 
   5   9   8      117.27      136.27     15.51 o 
   6   9   8       11.58        9.86     10.53 o 
   7   9   8       21.34       17.70      7.39 o 
   8   9   8        4.72       -2.20      6.54 o 
  -3  10   8        0.05       -4.11      8.32 o 
  -2  10   8       41.85       33.39      9.86 o 
  -1  10   8       12.75        8.83      7.91 o 
   0  10   8       12.96        6.25      4.17 o 
   1  10   8        4.53        4.01      2.76 o 
   2  10   8       34.08       26.11      6.64 o 
   3  10   8       43.35       31.23      7.70 o 
   4  10   8        5.13        8.76      7.26 o 
   5  10   8        4.03       11.39      6.37 o 
   6  10   8        1.81        3.72     11.30 o 
   7  10   8        4.64       -9.99      9.99 o 
   8  10   8       12.23        7.31     10.79 o 
  -2  11   8        1.68       -2.67      8.22 o 
  -1  11   8        5.80        7.81      8.63 o 
   0  11   8        9.27        7.14      4.93 o 
   1  11   8       24.30       13.83      5.81 o 
   2  11   8       58.53       49.37      9.86 o 
   3  11   8        9.98        2.03      4.68 o 
   4  11   8       50.11       33.23      6.86 o 
   5  11   8       23.90       38.54      7.96 o 
   6  11   8        4.09        6.94      9.41 o 
   7  11   8        5.90        7.22      7.31 o 
   1  12   8        7.34        6.44      5.99 o 
   2  12   8        4.08        4.64      3.92 o 
   3  12   8        7.48       27.46      6.49 o 
   4  12   8        0.92       27.12      6.78 o 
   5  12   8       19.00       17.16      6.10 o 
  -3  -8   9      100.43      103.78      9.30 o 
  -2  -8   9        1.22        4.54      7.06 o 
  -1  -8   9       15.56        8.38      6.10 o 
   0  -8   9       13.92       13.07      6.57 o 
   1  -8   9        4.38       -0.51      7.81 o 
   2  -8   9        3.19        5.14     14.38 o 
   3  -8   9        6.94       12.64      9.55 o 
  -4  -7   9       47.56       31.82      5.25 o 
  -3  -7   9       21.05       10.41      5.32 o 
  -2  -7   9        3.49        2.43      5.12 o 
  -1  -7   9       25.45       31.59      8.87 o 
   0  -7   9       92.33       29.78     37.55 o 
   1  -7   9       10.93       13.36     14.28 o 
   2  -7   9        0.04       13.46     14.49 o 
   3  -7   9        9.89       18.90      9.14 o 
   4  -7   9        2.22       34.93     17.26 o 
  -5  -6   9       36.18       35.61      9.61 o 
  -4  -6   9        2.11        0.27      5.36 o 
  -3  -6   9       64.34       50.96      5.48 o 
  -2  -6   9        5.24        6.81      4.35 o 
  -1  -6   9       43.14       26.44      4.71 o 
   0  -6   9       74.02       71.32      6.63 o 
   1  -6   9        2.90       -7.60      7.60 o 
   2  -6   9       62.53       68.32     10.38 o 
   3  -6   9        4.18        6.37      7.50 o 
   4  -6   9       55.48       73.35     18.39 o 
   5  -6   9        0.75        7.40     10.12 o 
   6  -6   9        0.32      -17.36     17.36 o 
  -6  -5   9        0.28       -6.37      6.37 o 
  -5  -5   9       26.68       28.87      5.00 o 
  -4  -5   9       14.93        9.41      4.49 o 
  -3  -5   9        6.95        3.24      3.60 o 
  -2  -5   9       64.32       56.21      6.37 o 
  -1  -5   9      127.05      137.77      5.54 o 
   0  -5   9        0.38       -0.05      2.49 o 
   1  -5   9       44.59       39.35      8.22 o 
   2  -5   9       76.02      107.15     10.68 o 
   3  -5   9       51.23       40.99     14.69 o 
   4  -5   9       20.76       19.52      8.01 o 
   5  -5   9       39.49       23.40     10.81 o 
   6  -5   9       18.89       17.09      7.46 o 
  -6  -4   9        9.69        8.84      4.81 o 
  -5  -4   9       28.97       17.16      4.96 o 
  -4  -4   9       55.92       44.75      5.35 o 
  -3  -4   9        2.23       -1.48      6.04 o 
  -2  -4   9        3.90        8.07      3.35 o 
  -1  -4   9        3.66        3.66      3.19 o 
   0  -4   9       24.27       23.22     10.89 o 
   1  -4   9       34.51       42.02      7.50 o 
   2  -4   9       30.57       23.42     11.71 o 
   3  -4   9      175.00      183.17     19.21 o 
   4  -4   9        1.40        8.30      5.03 o 
   5  -4   9      145.66      180.46     11.74 o 
   6  -4   9        1.45       -0.87      4.91 o 
   7  -4   9        9.52       -1.66      5.42 o 
  -6  -3   9       28.84       28.00      5.42 o 
  -5  -3   9       11.04       13.47      3.69 o 
  -4  -3   9        2.48        7.10      4.86 o 
  -3  -3   9       11.14       13.62      3.85 o 
  -2  -3   9      112.52      131.27      8.39 o 
  -1  -3   9        1.30        2.46      3.23 o 
   0  -3   9       66.48       64.93     11.92 o 
   1  -3   9        0.05       -0.41      7.81 o 
   3  -3   9       35.62       52.29     12.74 o 
   4  -3   9       56.34       48.05      7.15 o 
   5  -3   9       19.82        2.88      8.94 o 
   6  -3   9       42.17       23.98      7.11 o 
   7  -3   9       32.80       22.70      7.48 o 
   8  -3   9       12.69        8.52      8.63 o 
  -6  -2   9       14.72       14.23      4.38 o 
  -5  -2   9       59.79       48.75      4.20 o 
  -4  -2   9        0.21        1.14      2.62 o 
  -3  -2   9      236.50      260.24     11.19 o 
  -2  -2   9      123.63      129.36      9.04 o 
  -1  -2   9       89.71       87.17     15.62 o 
   0  -2   9       20.88       23.01      5.24 o 
   1  -2   9      161.86      182.35     14.59 o 
   2  -2   9       38.81       42.63     10.68 o 
   3  -2   9      190.42      205.68     13.46 o 
   4  -2   9       57.51       60.15      9.50 o 
   5  -2   9      223.73      193.04     11.15 o 
   6  -2   9       10.48        6.32      4.97 o 
   7  -2   9       11.00        1.45      4.94 o 
   8  -2   9        0.52       -6.80      8.58 o 
  -7  -1   9       15.83        9.86     14.07 o 
  -6  -1   9      107.55       88.66     17.67 o 
  -5  -1   9        0.06        4.27      4.95 o 
  -4  -1   9        0.96        1.79      2.69 o 
  -3  -1   9       33.00       35.76      3.56 o 
  -2  -1   9       10.46       14.20      2.71 o 
  -1  -1   9      299.65      305.69     11.76 o 
   0  -1   9       50.55       50.56      4.06 o 
   1  -1   9      201.61      218.28      5.45 o 
   2  -1   9       91.70       84.99     13.23 o 
   3  -1   9       93.78      103.96      7.22 o 
   4  -1   9       73.23       72.92     12.64 o 
   5  -1   9        6.78        3.02      5.32 o 
   6  -1   9        8.83       11.84      5.09 o 
   7  -1   9       68.83       45.09     22.50 o 
   8  -1   9       19.63       10.92      7.01 o 
   9  -1   9        7.59       14.45      7.63 o 
  -7   0   9        8.22        9.97      8.32 o 
  -6   0   9       33.71       28.29     23.42 o 
  -5   0   9       80.28       78.47      9.28 o 
  -4   0   9       47.34       47.63      5.11 o 
  -3   0   9       86.28       93.82      4.98 o 
  -2   0   9      233.21      254.38     11.40 o 
  -1   0   9       10.18        9.49      4.21 o 
   0   0   9      139.43      166.52     10.14 o 
   1   0   9        2.07        4.58      2.49 o 
   2   0   9       19.78       28.23      6.51 o 
   3   0   9        9.27        8.98      2.51 o 
   4   0   9        9.17        6.54      1.88 o 
   5   0   9        5.12        9.68      4.42 o 
   6   0   9       14.37       10.78      2.03 o 
   7   0   9       42.17       47.87     17.05 o 
   8   0   9        3.37        0.92      7.70 o 
   9   0   9        0.44       -8.94      9.55 o 
  -7   1   9        0.60       -3.89      5.63 o 
  -6   1   9       30.56       25.16      7.86 o 
  -5   1   9       30.33       23.52      5.23 o 
  -4   1   9        7.87       12.40      2.15 o 
  -3   1   9       42.16       51.18      5.57 o 
  -2   1   9        0.70        0.12      2.92 o 
  -1   1   9      353.86      362.05      8.93 o 
   0   1   9        7.41        6.67      2.45 o 
   1   1   9      292.04      279.04      4.71 o 
   2   1   9        8.11       13.39      3.31 o 
   3   1   9     1486.21     1440.44     43.66 o 
   4   1   9       43.00       34.42      5.50 o 
   5   1   9        5.10       -2.57     10.07 o 
   6   1   9       14.17       11.61      6.32 o 
   7   1   9        3.22        4.43      2.07 o 
   8   1   9        0.53       13.66      9.04 o 
   9   1   9        5.26        4.21     14.90 o 
  -6   2   9       55.54       58.15     10.48 o 
  -5   2   9        3.48       -5.03      6.57 o 
  -4   2   9        8.97       17.57     10.89 o 
  -3   2   9       47.14       47.14      2.93 o 
  -2   2   9      210.14      216.00      6.78 o 
  -1   2   9        3.95        0.89      2.01 o 
   0   2   9      207.54      224.71      6.45 o 
   1   2   9       48.99       50.12      3.32 o 
   2   2   9       77.88       76.46      4.69 o 
   3   2   9      731.06      739.85     12.14 o 
   4   2   9      146.84      140.02      9.66 o 
   5   2   9       27.28       32.77     12.84 o 
   6   2   9        0.20       -2.88     10.99 o 
   7   2   9       22.79        6.20      8.68 o 
   8   2   9       12.44        4.78      5.05 o 
   9   2   9       18.53       17.88      9.66 o 
  -6   3   9        8.60       23.42      8.94 o 
  -5   3   9       70.25       48.39     15.31 o 
  -4   3   9        1.51        2.36      9.86 o 
  -2   3   9       85.20       82.11      3.40 o 
  -1   3   9      111.10      119.34      7.18 o 
   0   3   9      233.90      236.64      5.55 o 
   1   3   9      117.05      138.62     25.37 o 
   2   3   9       59.67       64.52      5.94 o 
   3   3   9      210.37      225.70     10.17 o 
   4   3   9       13.29       12.02      9.66 o 
   5   3   9       40.03       39.35      7.60 o 
   6   3   9       58.00       51.16     15.00 o 
   7   3   9       18.30       27.84      8.63 o 
   8   3   9        0.35        0.58      3.45 o 
   9   3   9       77.75       45.63     22.09 o 
  -6   4   9        3.89       -3.90     13.56 o 
  -5   4   9       78.95       58.97     16.85 o 
  -4   4   9       17.33       14.07     11.81 o 
  -3   4   9       76.39       83.83      8.53 o 
  -2   4   9       18.66       15.03      4.35 o 
  -1   4   9       72.65       84.11      3.50 o 
   0   4   9       42.27       58.28      7.16 o 
   1   4   9      179.83      189.87     11.81 o 
   2   4   9       65.09       69.34      9.66 o 
   3   4   9      113.35      129.44     13.05 o 
   4   4   9        5.04        3.70      8.42 o 
   5   4   9       21.60       18.19      4.42 o 
   6   4   9      114.41      139.50     17.00 o 
   7   4   9       36.98       46.55      6.56 o 
   8   4   9       81.37       81.25      9.76 o 
   9   4   9        2.70       -3.90      4.11 o 
  -6   5   9       46.57       56.19     11.81 o 
  -5   5   9        1.68        7.91      7.91 o 
  -4   5   9       49.16       50.96      9.25 o 
  -3   5   9        0.09       -1.03      5.75 o 
  -2   5   9       59.25       48.90      7.50 o 
  -1   5   9        0.69        2.90      1.81 o 
   0   5   9       17.48       23.44      4.45 o 
   1   5   9       99.13      116.01     11.35 o 
   2   5   9      117.56      143.31     11.61 o 
   3   5   9       12.71       14.48      3.37 o 
   4   5   9       47.02       84.19     22.45 o 
   5   5   9       65.95       78.89     12.64 o 
   6   5   9       17.96       10.52      5.66 o 
   7   5   9       17.19        9.39      6.49 o 
   8   5   9       21.40       24.43      7.93 o 
   9   5   9       12.39       16.26     11.92 o 
  -5   6   9       29.77       24.66     16.13 o 
  -4   6   9      124.07      118.76     20.03 o 
  -3   6   9      104.40       98.93     17.46 o 
  -2   6   9       74.31       94.72     15.82 o 
  -1   6   9      138.19      146.05      3.27 o 
   0   6   9        0.55        1.98      3.06 o 
   1   6   9        1.29        3.70      3.08 o 
   2   6   9       29.95       27.44      5.48 o 
   3   6   9       23.26       32.64      4.58 o 
   4   6   9        0.71       -5.17      5.91 o 
   5   6   9       23.97       12.93      7.40 o 
   6   6   9       30.60       33.99      9.60 o 
   7   6   9        1.11        2.53      6.02 o 
   8   6   9       93.88       83.44      8.44 o 
   9   6   9       10.51       17.46      9.45 o 
  -5   7   9        9.40       11.92     15.51 o 
  -4   7   9        9.46       21.98     15.10 o 
  -3   7   9       53.55       61.43     10.07 o 
  -2   7   9       10.55        4.31      6.47 o 
  -1   7   9        7.67        7.55      2.60 o 
   0   7   9        2.58        4.73      3.60 o 
   1   7   9       35.60       23.01      3.34 o 
   2   7   9        2.66        2.33      3.22 o 
   3   7   9       72.48       69.29      5.58 o 
   4   7   9        4.26        4.41      5.24 o 
   5   7   9        0.74       -1.54      4.74 o 
   6   7   9       33.58       30.18      6.98 o 
   7   7   9        0.33       -0.33      4.50 o 
   8   7   9       14.44       28.51      6.90 o 
   9   7   9       26.33       21.04     12.37 o 
  -4   8   9       37.32       39.24     10.48 o 
  -3   8   9        0.54       -5.75      7.81 o 
  -2   8   9       82.98       90.30     11.20 o 
  -1   8   9       37.14       38.22     14.38 o 
   0   8   9       85.75       73.64      6.20 o 
   1   8   9       21.85       15.38      3.34 o 
   2   8   9       10.28       10.88      5.19 o 
   3   8   9        9.30       11.15      4.36 o 
   4   8   9        2.34       -4.48      4.48 o 
   5   8   9       49.23       40.06      5.48 o 
   6   8   9       12.39       22.00      5.48 o 
   7   8   9       28.37       24.37      6.20 o 
   8   8   9       13.04        5.39      7.05 o 
  -3   9   9        7.37       15.72     15.92 o 
  -2   9   9       27.35       22.60     15.72 o 
  -1   9   9       29.66       17.26     13.87 o 
   0   9   9       12.09        8.40      3.66 o 
   1   9   9        0.03        1.35      3.01 o 
   2   9   9       75.56       75.69      5.75 o 
   3   9   9       22.36       15.45      6.49 o 
   4   9   9       16.73        8.04      6.93 o 
   5   9   9        0.05       -0.14      6.57 o 
   6   9   9       32.46       29.21      8.83 o 
   7   9   9        0.10       -3.83      6.56 o 
   8   9   9       11.40        9.14      6.35 o 
  -2  10   9        0.19       -4.31     14.07 o 
  -1  10   9       24.35        5.96     13.66 o 
   0  10   9        5.84        2.99      4.33 o 
   1  10   9       24.90       17.19      4.01 o 
   2  10   9       23.99       12.80      4.52 o 
   3  10   9       10.86        7.43      4.56 o 
   4  10   9        0.41       -0.50      4.52 o 
   5  10   9       51.59       45.55      9.66 o 
   6  10   9       83.77       64.59      7.47 o 
   7  10   9        0.48        0.71      5.16 o 
  -1  11   9        0.80       -7.50      8.94 o 
   0  11   9        0.61       -3.39      8.01 o 
   1  11   9       13.76       11.78      4.14 o 
   2  11   9       85.07       45.55      8.78 o 
   3  11   9       39.86       30.06      5.99 o 
   4  11   9       16.79       27.50      9.04 o 
   5  11   9       24.36       22.74      9.77 o 
   6  11   9        1.72       -9.28     21.93 o 
   2  12   9        4.30        3.59      6.36 o 
   3  12   9        4.87       25.17     12.07 o 
   4  12   9        3.95       11.78      6.21 o 
  -2  -7  10       32.82       30.65      8.63 o 
  -1  -7  10        1.84       -1.09      7.29 o 
   0  -7  10        3.36       -2.67     13.46 o 
   1  -7  10        7.26       11.92     15.62 o 
   2  -7  10       36.11       30.61     10.48 o 
   3  -7  10        1.71        6.37     14.79 o 
  -3  -6  10       45.61       38.66      4.91 o 
  -2  -6  10       31.51       24.64      4.77 o 
  -1  -6  10       65.90       54.35     10.48 o 
   0  -6  10        3.80        5.44      7.60 o 
   1  -6  10      149.04      133.96     13.15 o 
   2  -6  10        0.29       -8.12      8.12 o 
   3  -6  10       28.99       27.53     16.03 o 
   4  -6  10       10.38        3.83      5.97 o 
  -4  -5  10       49.69       35.44      7.67 o 
  -3  -5  10       26.65       15.30      4.44 o 
  -2  -5  10        6.15        5.89      4.36 o 
  -1  -5  10       17.89       19.60     18.23 o 
   0  -5  10       74.85       67.29      9.76 o 
   1  -5  10       29.21       26.71      8.32 o 
   2  -5  10        4.89       -5.96     11.92 o 
   3  -5  10       31.41       27.53     14.79 o 
   4  -5  10        0.59       -0.37      5.04 o 
   5  -5  10        0.44       -0.79      7.55 o 
  -5  -4  10       61.11       53.14      6.50 o 
  -4  -4  10       22.63       16.77      4.88 o 
  -3  -4  10      136.13      132.29     26.64 o 
  -2  -4  10       64.00       58.92      9.86 o 
  -1  -4  10      104.44      115.32      4.66 o 
   0  -4  10       53.12       62.56     14.49 o 
   1  -4  10       29.83       22.09     12.43 o 
   2  -4  10      106.54       86.40     16.75 o 
   3  -4  10       15.92        5.24      6.78 o 
   4  -4  10        2.09       -1.25      8.02 o 
   5  -4  10        5.01        2.22      6.11 o 
   6  -4  10        8.72        1.61      9.91 o 
  -5  -3  10       64.09       72.45      5.31 o 
  -4  -3  10       48.04       25.94     12.97 o 
  -3  -3  10       84.83       86.13      8.99 o 
  -2  -3  10        3.66        1.61      3.93 o 
  -1  -3  10      234.11      292.79     20.24 o 
   0  -3  10      146.44      143.93     10.07 o 
   1  -3  10      162.74      169.71     10.89 o 
   2  -3  10        8.99        6.06      6.06 o 
   3  -3  10      146.85      133.48      8.03 o 
   4  -3  10        0.05        0.31      5.39 o 
   5  -3  10       22.40       15.87     10.58 o 
   6  -3  10        7.58        8.75      9.81 o 
   7  -3  10        0.05       -3.64      9.74 o 
  -5  -2  10        5.83        8.59      6.76 o 
  -4  -2  10       19.57       11.12      8.06 o 
  -3  -2  10       55.09       53.77      7.70 o 
  -2  -2  10      186.21      175.25     16.54 o 
  -1  -2  10       21.07       26.92      5.96 o 
   0  -2  10      264.76      236.70     17.57 o 
   1  -2  10        0.10       -1.23      4.83 o 
   2  -2  10       81.24       88.61      6.14 o 
   3  -2  10       13.93       15.19      5.79 o 
   4  -2  10       35.03        9.43     11.40 o 
   5  -2  10       29.81       27.07      7.03 o 
   6  -2  10        1.00       -0.15      4.65 o 
   7  -2  10        5.35        3.06     10.02 o 
   8  -2  10        4.01        0.21      8.32 o 
  -6  -1  10       19.39       17.26      8.12 o 
  -5  -1  10      136.82      117.63     17.57 o 
  -4  -1  10       48.49       68.03     20.34 o 
  -3  -1  10      169.69      183.34      6.06 o 
  -2  -1  10      114.52      126.41      6.18 o 
  -1  -1  10       35.61       29.26      7.45 o 
   0  -1  10        2.72        2.01      3.66 o 
   1  -1  10      161.13      138.19      3.67 o 
   2  -1  10       17.65       16.33      4.09 o 
   3  -1  10       31.85       32.37      8.25 o 
   4  -1  10       20.23       16.51      6.16 o 
   5  -1  10        1.09       -0.34      4.18 o 
   6  -1  10        7.86        7.19      5.24 o 
   7  -1  10       34.81       32.44     11.80 o 
   8  -1  10       16.18        2.82     10.58 o 
  -6   0  10       28.50       39.76      9.45 o 
  -5   0  10       79.49       72.22     11.15 o 
  -4   0  10        9.32        3.45      3.65 o 
  -3   0  10       43.30       41.10      4.96 o 
  -2   0  10        6.30        6.10      3.42 o 
  -1   0  10      118.30      116.65      7.47 o 
   0   0  10       68.00       80.07      8.85 o 
   1   0  10        2.12        2.36      2.00 o 
   2   0  10       22.57       19.05      3.16 o 
   3   0  10      144.86      140.22      4.02 o 
   4   0  10        0.48       -1.05      4.77 o 
   5   0  10       26.78       29.10      5.44 o 
   6   0  10        2.09        0.87      5.40 o 
   7   0  10        8.70        5.98      5.61 o 
   8   0  10       18.23        5.11      6.07 o 
  -6   1  10       27.22       23.53      9.25 o 
  -5   1  10        0.78        0.92      6.06 o 
  -4   1  10      125.37       96.98     15.51 o 
  -3   1  10        3.49        3.75      2.22 o 
  -2   1  10       40.28       59.82     11.31 o 
  -1   1  10        6.55        5.51      3.47 o 
   0   1  10      104.77      138.25      9.82 o 
   1   1  10        1.43        1.54      2.25 o 
   2   1  10       19.91       18.86      2.31 o 
   3   1  10       80.54       84.16      4.70 o 
   4   1  10        0.19       -0.32      2.08 o 
   5   1  10        2.94        4.92      2.52 o 
   6   1  10        7.74        7.01      2.71 o 
   7   1  10       89.33       90.10     12.64 o 
   8   1  10        2.18       10.58     16.23 o 
   9   1  10       23.76       25.68     19.42 o 
  -6   2  10        1.11       -3.08      7.60 o 
  -5   2  10      129.81      115.27     19.21 o 
  -4   2  10        1.75       -3.49     10.07 o 
  -3   2  10       66.14       83.30      6.18 o 
  -2   2  10       21.71       20.58      3.05 o 
  -1   2  10      174.28      193.76      5.43 o 
   0   2  10      101.55      114.41      8.53 o 
   1   2  10       51.33       45.35      3.15 o 
   2   2  10       89.29       88.65      3.64 o 
   3   2  10        8.28        5.59      5.46 o 
   4   2  10       53.98       58.88      6.47 o 
   5   2  10       20.06       -2.47     10.58 o 
   6   2  10       68.76       66.88     10.38 o 
   7   2  10        1.65        3.42      9.81 o 
   8   2  10        0.31       11.81     15.82 o 
   9   2  10        0.76      -10.17     10.17 o 
  -5   3  10       21.83       26.09     14.69 o 
  -4   3  10       21.79       12.84      6.99 o 
  -3   3  10       29.09       22.70      6.88 o 
  -2   3  10      104.88      119.71      5.21 o 
  -1   3  10       70.46       76.35      5.71 o 
   0   3  10       17.98       14.28      3.03 o 
   1   3  10       37.65       37.21      3.53 o 
   2   3  10        0.28       -0.40      2.67 o 
   3   3  10       40.32       41.85      6.06 o 
   4   3  10       19.63       17.46     10.89 o 
   5   3  10        1.68       -1.54     10.27 o 
   6   3  10       87.31       74.17     10.48 o 
   7   3  10       85.01       71.09     18.80 o 
   8   3  10        0.77        2.69      3.28 o 
   9   3  10        6.82       13.66     10.27 o 
  -5   4  10       36.91       21.16      8.94 o 
  -4   4  10        5.24       14.38      7.60 o 
  -3   4  10        0.03       -5.86     10.07 o 
  -2   4  10      201.52      209.90      3.73 o 
  -1   4  10       20.40       23.57      6.47 o 
   0   4  10       59.48       61.76      5.43 o 
   1   4  10      108.21      114.15     11.25 o 
   2   4  10       87.19       91.15      7.24 o 
   3   4  10      133.77      121.74     13.87 o 
   4   4  10       24.51       23.53     10.99 o 
   5   4  10       94.56      112.80     10.17 o 
   6   4  10        8.41        6.37      7.09 o 
   7   4  10       23.32       29.69     16.03 o 
   8   4  10        2.07        4.01      8.63 o 
   9   4  10       20.13       12.03      5.80 o 
  -5   5  10       30.46        4.42     13.25 o 
  -4   5  10       30.74       26.92     14.69 o 
  -3   5  10        8.74        1.23     10.07 o 
  -2   5  10        1.30        0.92      8.94 o 
  -1   5  10       53.12       57.19      6.07 o 
   0   5  10        7.94        8.83      3.13 o 
   1   5  10       17.04       23.91     10.38 o 
   2   5  10       43.49       43.87     20.50 o 
   3   5  10       16.25       10.79      5.24 o 
   4   5  10      192.88      192.52     10.99 o 
   5   5  10        0.52        1.75      5.86 o 
   6   5  10      136.54      140.15      8.41 o 
   7   5  10        0.07        0.12      5.44 o 
   8   5  10       25.97       17.67      9.66 o 
   9   5  10        7.95       21.88     18.29 o 
  -4   6  10       51.72       49.62     10.27 o 
  -3   6  10       44.21       44.59      9.25 o 
  -2   6  10        5.80       19.83      7.40 o 
  -1   6  10       15.09       10.35      2.03 o 
   0   6  10        0.48        2.59      1.75 o 
   1   6  10        5.66        8.61      5.04 o 
   2   6  10       11.22        6.99      4.31 o 
   3   6  10       54.94       63.18     11.30 o 
   4   6  10       47.87       38.04      5.75 o 
   5   6  10        1.47        1.86      4.81 o 
   6   6  10       76.85       69.81     11.35 o 
   7   6  10       15.63       25.92     10.58 o 
   8   6  10        0.80        9.48      7.59 o 
  -4   7  10        8.26       12.02     15.00 o 
  -3   7  10        0.56       -5.96     12.64 o 
  -2   7  10       14.45        6.06     11.71 o 
  -1   7  10       16.84       10.89     11.61 o 
   0   7  10       86.31       88.47      6.42 o 
   1   7  10       11.76        6.48      4.17 o 
   2   7  10        8.67       10.25      3.90 o 
   3   7  10       10.54        5.96      4.20 o 
   4   7  10       86.41       86.04      7.11 o 
   5   7  10        1.27       10.40      5.44 o 
   6   7  10       24.34       16.46      9.17 o 
   7   7  10       29.55       48.41     16.69 o 
   8   7  10        3.82       15.50      6.53 o 
  -3   8  10       12.06       14.79     15.31 o 
  -2   8  10       11.51       13.05     13.97 o 
  -1   8  10        0.42       -7.09      7.09 o 
   0   8  10        7.08        6.46      3.89 o 
   1   8  10        1.71       -4.11      4.29 o 
   2   8  10       46.67       32.58      6.39 o 
   3   8  10        0.88        0.24      5.12 o 
   4   8  10       65.06       48.77      6.53 o 
   5   8  10        0.62        4.42      5.26 o 
   6   8  10       84.64       85.18     20.80 o 
   7   8  10        1.03        4.41      6.53 o 
   8   8  10        0.20        4.18      7.76 o 
  -2   9  10       11.48       12.74      8.94 o 
  -1   9  10       12.86        0.41      6.68 o 
   0   9  10       12.38       13.46      7.70 o 
   1   9  10       42.63       30.83      4.68 o 
   2   9  10        3.39        2.23      3.69 o 
   3   9  10       17.33       15.62      3.99 o 
   4   9  10       25.97       14.88      7.55 o 
   5   9  10       23.74       23.26      6.56 o 
   6   9  10       27.19       36.50     20.24 o 
   7   9  10        2.46        0.05      8.31 o 
  -1  10  10        1.92       13.77      9.04 o 
   0  10  10        9.77        5.03      7.91 o 
   1  10  10        8.14        5.91      3.58 o 
   2  10  10       60.13       32.12      5.34 o 
   3  10  10       12.00       12.53      7.00 o 
   4  10  10        2.51        1.69      4.75 o 
   5  10  10        0.94       19.06     14.23 o 
   6  10  10       26.18       24.24     17.36 o 
   2  11  10       39.62       24.66      5.35 o 
   3  11  10       25.65       28.21     20.03 o 
   4  11  10       23.61       43.76     15.20 o 
   5  11  10        6.20       23.22     20.34 o 
  -1  -6  11       13.52       14.79      9.04 o 
   0  -6  11       20.41        9.45      8.73 o 
   1  -6  11        4.87        2.26      7.81 o 
   2  -6  11        9.88       16.95     15.82 o 
  -3  -5  11       78.04       74.82     17.88 o 
  -2  -5  11        0.37       -1.60      5.39 o 
  -1  -5  11       32.01       22.09     14.59 o 
   0  -5  11        1.95       14.07     13.36 o 
   1  -5  11        7.09       -3.39     12.12 o 
   2  -5  11       17.04        0.92      6.99 o 
   3  -5  11        3.00        7.40      8.12 o 
   4  -5  11       11.84       11.33     10.87 o 
  -3  -4  11       20.08        9.56      5.52 o 
  -2  -4  11        9.21       10.14      4.15 o 
  -1  -4  11      128.43       90.20     10.68 o 
   0  -4  11       32.65       27.74      8.01 o 
   1  -4  11       12.98       14.28      7.50 o 
   2  -4  11        2.00        1.85      6.57 o 
   3  -4  11       35.30       23.14      6.30 o 
   4  -4  11        5.40        4.33      6.99 o 
   5  -4  11        2.60        4.75      9.77 o 
  -4  -3  11       58.32       40.42     13.10 o 
  -3  -3  11       27.30       30.06      7.82 o 
  -2  -3  11       80.92       97.29      9.66 o 
  -1  -3  11        5.21        8.32     10.68 o 
   0  -3  11       13.71       20.85     11.71 o 
   1  -3  11       25.20       19.21      7.09 o 
   2  -3  11        3.40        3.34      7.96 o 
   3  -3  11        1.72       -2.98     12.02 o 
   4  -3  11        1.91       -4.42      5.19 o 
   5  -3  11        1.67       -1.91      6.59 o 
   6  -3  11       10.97        5.39      6.00 o 
  -4  -2  11        9.96       10.43      5.24 o 
  -3  -2  11       38.50       35.96     11.61 o 
  -2  -2  11        0.03        8.53      9.66 o 
  -1  -2  11       89.12       80.23      8.22 o 
   0  -2  11       31.47       32.98     11.61 o 
   1  -2  11      120.59      130.91     13.20 o 
   2  -2  11       61.07       48.18     14.59 o 
   3  -2  11        4.30        5.37      4.62 o 
   4  -2  11       23.33       15.98      5.60 o 
   5  -2  11        0.18        3.17      8.66 o 
   6  -2  11        5.09        2.52      6.49 o 
   7  -2  11       15.26       22.89     11.40 o 
  -5  -1  11        5.67        0.92      6.37 o 
  -4  -1  11       51.96       72.73      6.88 o 
  -3  -1  11        6.02       11.51      8.63 o 
  -2  -1  11      238.26      240.35     12.09 o 
  -1  -1  11       11.43        7.62      3.48 o 
   0  -1  11       13.40       12.43      2.52 o 
   1  -1  11        7.36        4.94      2.81 o 
   2  -1  11        8.86        7.62      7.40 o 
   3  -1  11       17.48       27.13     10.48 o 
   4  -1  11       29.18       25.56      6.55 o 
   5  -1  11        5.93        2.94      6.08 o 
   6  -1  11        1.16       -7.39      7.39 o 
   7  -1  11        4.87        5.33      9.71 o 
  -5   0  11       25.19        0.62      6.47 o 
  -4   0  11       27.85       29.79      7.40 o 
  -3   0  11       15.60       10.93      4.43 o 
  -2   0  11       67.46       65.31      5.68 o 
  -1   0  11        0.60        1.54      3.07 o 
   0   0  11      130.55      126.39      5.58 o 
   1   0  11        0.52       -0.75      2.08 o 
   2   0  11       32.97       36.95      5.49 o 
   3   0  11       28.71       25.36      5.60 o 
   4   0  11       58.25       52.08      7.56 o 
   5   0  11        0.87        3.75      4.65 o 
   6   0  11       10.15        6.04      8.91 o 
   7   0  11       27.24       24.15      7.88 o 
  -5   1  11       36.76       27.63     14.79 o 
  -4   1  11        0.14        1.85      5.75 o 
  -3   1  11        9.63        7.21      3.67 o 
  -2   1  11        0.23       -2.01      2.69 o 
  -1   1  11        0.36        1.90      3.04 o 
   0   1  11       14.85        8.52      3.99 o 
   1   1  11        3.45        4.46      3.72 o 
   2   1  11       11.43        8.22      2.86 o 
   3   1  11      138.63      127.88      6.83 o 
   4   1  11      162.64      148.58     12.61 o 
   5   1  11        8.39        6.53      4.74 o 
   6   1  11       83.34       33.93     26.20 o 
   7   1  11        0.01       -0.98      5.21 o 
   8   1  11        6.17        3.26      7.05 o 
  -5   2  11        0.90        1.54      6.88 o 
  -4   2  11       35.51       29.38      7.91 o 
  -3   2  11        8.89        5.55      9.86 o 
  -2   2  11       21.73       15.41      3.76 o 
  -1   2  11        0.90        3.73      2.42 o 
   0   2  11       63.99       54.73      3.51 o 
   1   2  11       28.64       24.22      3.77 o 
   2   2  11       27.25       29.84      3.87 o 
   3   2  11      293.09      259.99     10.75 o 
   4   2  11       17.87        9.02      4.89 o 
   5   2  11       19.51       13.38      7.91 o 
   6   2  11       12.10       24.86      9.25 o 
   7   2  11       13.63       26.81     10.27 o 
   8   2  11        0.21       -4.42     15.82 o 
  -5   3  11       45.13       23.01      9.14 o 
  -4   3  11       40.75       25.48     13.87 o 
  -3   3  11        6.92       -1.54      9.55 o 
  -2   3  11      176.74      193.59      5.83 o 
  -1   3  11        4.35        1.79      2.76 o 
   0   3  11      144.40      157.17     13.05 o 
   1   3  11       52.11       50.33      4.34 o 
   2   3  11        4.19        2.13      3.85 o 
   3   3  11        8.00        5.59      3.12 o 
   4   3  11       90.42       86.34     11.45 o 
   5   3  11        8.00       10.07     12.23 o 
   6   3  11       71.12      115.78     12.33 o 
   7   3  11        9.38       23.73     16.44 o 
   8   3  11       19.50       33.80     11.10 o 
  -4   4  11        4.00        4.11     12.12 o 
  -3   4  11        2.09      -10.27     11.61 o 
  -2   4  11       25.87       48.70      7.70 o 
  -1   4  11       43.23       38.93      3.61 o 
   0   4  11       23.30       20.72      4.44 o 
   1   4  11       15.25       12.97      3.43 o 
   2   4  11       86.60       75.22      7.66 o 
   3   4  11       42.27       35.65      7.19 o 
   4   4  11       25.25       35.65     12.64 o 
   5   4  11        2.30        2.57     10.68 o 
   6   4  11        6.72        9.35      7.70 o 
   7   4  11        0.04       -8.42     14.18 o 
   8   4  11        0.41       11.71      9.86 o 
  -4   5  11       42.38       44.28     10.17 o 
  -3   5  11        6.87        4.62      6.88 o 
  -2   5  11       26.99       35.75      7.91 o 
  -1   5  11       27.16       20.25      2.93 o 
   0   5  11       12.65       10.89      2.50 o 
   1   5  11      185.76      170.96      5.11 o 
   2   5  11        2.96        7.46      3.27 o 
   3   5  11       32.91       35.13     11.40 o 
   4   5  11        0.10        5.86     10.17 o 
   5   5  11       31.50       26.40      8.01 o 
   6   5  11        2.28        2.36      7.09 o 
   7   5  11        2.26       13.97     15.20 o 
   8   5  11        1.21        4.42      8.73 o 
  -2   6  11       96.58       94.00     17.57 o 
  -1   6  11        1.05       -4.93     10.48 o 
   0   6  11       38.01       35.79      4.13 o 
   1   6  11       55.86       46.32      6.93 o 
   2   6  11       69.26       65.45      9.97 o 
   3   6  11        0.95        6.78      5.34 o 
   4   6  11       90.55       96.16      9.14 o 
   5   6  11       10.26        0.51      5.86 o 
   6   6  11        1.30        7.70      7.50 o 
   7   6  11        5.38       15.10     14.90 o 
   8   6  11        4.81       -1.64     14.38 o 
  -2   7  11       30.83       23.01      8.63 o 
  -1   7  11        0.43        1.13      6.27 o 
   0   7  11        5.36        6.19      2.95 o 
   1   7  11       42.28       46.49     10.12 o 
   2   7  11       15.53       21.43      5.23 o 
   3   7  11       23.98       19.62     10.07 o 
   4   7  11       36.97       18.68      5.60 o 
   5   7  11        3.30       20.46      8.32 o 
   6   7  11        7.91       19.38      8.78 o 
   7   7  11        1.91        5.47      9.57 o 
  -1   8  11       11.41        9.45      7.81 o 
   0   8  11       21.46       17.05      7.91 o 
   1   8  11       97.39      102.79      8.81 o 
   2   8  11        0.08       -0.92      4.11 o 
   3   8  11       24.67       11.38      7.50 o 
   4   8  11        1.35        4.47      6.86 o 
   5   8  11       12.11       41.52     12.74 o 
   6   8  11        6.45       11.18      7.60 o 
   7   8  11       12.91       14.39      7.60 o 
   2   9  11       46.14       27.74      9.86 o 
   3   9  11        1.17        1.25      5.92 o 
   4   9  11        4.27       28.35     14.23 o 
   5   9  11        0.51       15.61     16.80 o 
   6   9  11       11.57       -4.99     12.74 o 
   2  10  11        5.62       -0.02      5.19 o 
   3  10  11        2.27        9.90      4.25 o 
   4  10  11        1.08       20.36      8.46 o 
   5  10  11        0.28       -3.77      5.60 o 
  -1  -4  12        8.77       72.53     17.26 o 
   0  -4  12       10.99       30.61      8.63 o 
   1  -4  12        0.47       -8.01      8.01 o 
   2  -4  12        1.01       -0.77      6.27 o 
   3  -4  12        3.64        0.86      8.94 o 
  -2  -3  12        1.17       -3.90     11.10 o 
  -1  -3  12       12.73       27.84      8.12 o 
   0  -3  12        1.88        4.52     11.20 o 
   1  -3  12        4.69       11.30     12.33 o 
   2  -3  12        3.93        6.42      8.78 o 
   3  -3  12        5.01       -0.19      4.84 o 
   4  -3  12        0.54       -0.53      8.66 o 
   5  -3  12        5.35        8.83     16.44 o 
  -3  -2  12        9.95        1.85      5.65 o 
  -2  -2  12       49.08       40.17      7.91 o 
  -1  -2  12       25.11       25.37     12.33 o 
   0  -2  12        1.82        9.50      4.61 o 
   1  -2  12        0.68        3.28      5.14 o 
   2  -2  12        0.15       -2.26      4.46 o 
   3  -2  12       13.60       13.31      6.50 o 
   4  -2  12        9.41       11.03      7.16 o 
   5  -2  12        5.93        7.75      5.97 o 
  -3  -1  12        0.39        5.52      4.47 o 
  -2  -1  12       51.06       44.56      5.00 o 
  -1  -1  12        8.98       10.19      4.91 o 
   0  -1  12       29.53       28.42      8.06 o 
   1  -1  12        0.12       -2.01      4.95 o 
   2  -1  12       21.83       19.33      8.54 o 
   3  -1  12        2.61        1.24      5.41 o 
   4  -1  12        5.79       12.40      7.24 o 
   5  -1  12        3.33       -0.75      8.29 o 
   6  -1  12        2.27        0.35      5.16 o 
  -3   0  12        7.29        6.13      3.73 o 
  -2   0  12       10.97        9.57      4.83 o 
  -1   0  12       42.32       36.27      5.70 o 
   0   0  12       11.80        5.99      3.04 o 
   1   0  12       18.02       16.32      2.87 o 
   2   0  12       29.15       20.02      4.82 o 
   3   0  12        2.72        4.25      5.46 o 
   4   0  12       38.65       20.24     15.92 o 
   5   0  12        0.04       -4.71      6.48 o 
   6   0  12        0.06        5.28      5.56 o 
  -4   1  12       16.87        5.75     11.51 o 
  -3   1  12        4.53        2.47      5.55 o 
  -2   1  12       16.74        7.49      4.40 o 
  -1   1  12       40.81       29.52      4.10 o 
   0   1  12       75.26       92.31     16.45 o 
   1   1  12       16.73       20.00      4.57 o 
   2   1  12       15.56       10.84      3.53 o 
   3   1  12        0.50        2.77      3.66 o 
   4   1  12       54.74       42.76      7.09 o 
   5   1  12       25.71       18.43      7.26 o 
   6   1  12        0.77        1.21      8.47 o 
   7   1  12        4.15       -2.24      7.24 o 
  -3   2  12        4.41        6.78      6.27 o 
  -2   2  12       30.15       13.97     10.27 o 
  -1   2  12       21.87       17.73      3.56 o 
   0   2  12       63.07       64.17      8.54 o 
   1   2  12        3.30        3.37      4.03 o 
   2   2  12       38.69       32.78      4.23 o 
   3   2  12       13.23       15.30      3.49 o 
   4   2  12      292.91      252.16     14.54 o 
   5   2  12        3.52        1.77      4.55 o 
   6   2  12        4.03        7.84      5.60 o 
   7   2  12        0.59       -4.52      9.04 o 
  -3   3  12        1.23        6.16      6.57 o 
  -2   3  12       12.11        8.83     10.38 o 
  -1   3  12       80.89       71.97     19.72 o 
   0   3  12        0.73        0.57      2.99 o 
   1   3  12       61.62       60.21      8.84 o 
   2   3  12        6.50        4.62      2.92 o 
   3   3  12        0.22       -0.21      2.51 o 
   4   3  12        3.57        4.04      2.78 o 
   5   3  12       13.90       17.55     29.74 o 
   6   3  12        2.83        3.70      7.70 o 
   7   3  12        7.53       13.97     16.54 o 
  -3   4  12       15.44       13.66     12.84 o 
  -1   4  12       13.57       11.92     10.27 o 
   0   4  12        8.86        6.72      3.09 o 
   1   4  12       18.35       22.71      3.30 o 
   2   4  12       18.34       16.31      3.84 o 
   3   4  12        2.29        4.58      3.87 o 
   4   4  12       31.17       42.44      7.19 o 
   5   4  12        0.51       12.23     12.74 o 
   6   4  12        1.18        2.05      7.29 o 
   7   4  12        6.14        2.05     13.97 o 
  -3   5  12        0.10       -6.88     12.84 o 
   0   5  12       32.15       22.78      3.13 o 
   1   5  12        1.04        2.54      2.66 o 
   2   5  12       69.36       69.85      9.30 o 
   3   5  12       10.32        7.20      4.11 o 
   4   5  12       11.69        2.30      3.49 o 
   5   5  12        0.60       16.23      7.81 o 
   6   5  12        3.14       19.72      8.83 o 
   7   5  12        6.11       -8.01     15.20 o 
   1   6  12        9.76        9.01      4.73 o 
   2   6  12       28.97       12.70     11.40 o 
   3   6  12        0.49        1.21      4.12 o 
   4   6  12       10.44       17.05      6.88 o 
   5   6  12        0.30       -7.70      7.70 o 
   6   6  12        5.77       31.74      9.35 o 
   7   6  12        1.08       -4.93      8.53 o 
   1   7  12       19.29       14.83      3.11 o 
   2   7  12        7.60        6.78      4.93 o 
   3   7  12        0.74       -2.36      8.83 o 
   4   7  12       22.99       40.68      8.12 o 
   5   7  12        0.46       -7.29      7.29 o 
   6   7  12        0.51       14.90      8.63 o 
   2   8  12       17.84        9.35      8.83 o 
   3   8  12        0.02       -4.01      5.34 o 
   4   8  12       14.87        4.42     10.48 o 
   5   8  12        0.62        6.47     12.12 o 
   6   8  12        6.44       20.22     10.99 o 
   2   9  12        9.18       13.77      9.45 o 
   3   9  12       21.39       54.76     12.84 o 
   4   9  12        1.60       -1.32      9.91 o 
  -1  -2  13        0.71        3.96      6.52 o 
   0  -2  13       18.01       42.07     31.03 o 
   1  -2  13       13.44       13.92      6.74 o 
   2  -2  13        5.74       14.69     19.93 o 
   3  -2  13        4.55        7.36     21.42 o 
  -1  -1  13       30.61       42.20      6.59 o 
   0  -1  13        7.13        4.93      5.26 o 
   1  -1  13        4.64       12.27      6.02 o 
   2  -1  13        0.56        3.41      4.67 o 
   3  -1  13        2.61        4.38      5.99 o 
   4  -1  13        2.03        2.46      6.70 o 
  -2   0  13       16.08       13.04      3.29 o 
  -1   0  13        8.21        1.38      3.06 o 
   0   0  13        6.05       12.02      5.02 o 
   1   0  13        0.79        8.66      7.40 o 
   2   0  13        0.97        6.68      5.60 o 
   3   0  13        1.10        6.48      8.33 o 
   4   0  13        8.55        3.78      6.42 o 
   5   0  13        0.21        3.00      6.57 o 
  -2   1  13        5.22       20.85      6.37 o 
  -1   1  13        6.68        6.42      3.80 o 
   0   1  13       17.91       12.97      3.34 o 
   1   1  13       19.12       13.13      4.99 o 
   2   1  13        2.10        2.40      4.99 o 
   3   1  13        1.12       -4.88      5.75 o 
   4   1  13       33.84       26.16      7.19 o 
   5   1  13        0.63        2.38      6.67 o 
  -2   2  13        3.93        4.93      5.75 o 
  -1   2  13        9.29       13.50      7.73 o 
   0   2  13       13.83       14.86      5.11 o 
   1   2  13       28.83       31.46      3.69 o 
   2   2  13        4.28        3.29      3.23 o 
   3   2  13       10.72        5.72      6.63 o 
   4   2  13        0.75        6.63      5.99 o 
   5   2  13        0.17        3.55      6.61 o 
   6   2  13        0.01        4.92      6.78 o 
  -2   3  13       16.36       19.21      7.19 o 
  -1   3  13        0.42       -0.21      8.32 o 
   0   3  13       19.35       15.53      5.08 o 
   1   3  13        0.02        2.62      4.12 o 
   2   3  13       10.19        4.77      3.11 o 
   3   3  13        0.03        6.44      4.00 o 
   4   3  13        3.23        2.70      7.59 o 
   5   3  13        0.24        3.83      5.02 o 
   6   3  13        2.04       -0.83      5.29 o 
   0   4  13        0.30       -0.06      4.36 o 
   1   4  13        5.88        3.56      3.87 o 
   2   4  13       13.03       11.47      6.60 o 
   3   4  13       16.04       38.15     19.78 o 
   4   4  13        8.45        3.33      5.35 o 
   5   4  13        3.80       40.99     16.23 o 
   6   4  13        0.87       21.37      9.45 o 
   1   5  13        2.36        3.03      5.16 o 
   2   5  13        3.21       -0.69      3.29 o 
   3   5  13        1.82       11.95      6.47 o 
   4   5  13        0.11        2.88     10.99 o 
   5   5  13        8.86        3.39      7.40 o 
   6   5  13        0.71       -1.54      7.81 o 
   1   6  13        6.12        2.22      4.94 o 
   2   6  13        4.13       11.47      6.29 o 
   3   6  13        0.95        9.66      6.16 o 
   4   6  13        6.22        8.42      6.68 o 
   5   6  13       14.71        8.32      7.70 o 
   2   7  13        2.70        6.21      4.11 o 
   3   7  13        0.63       -3.39      9.66 o 
   4   7  13        0.42       -1.54      6.27 o 
   1   1  14       13.20        1.64      5.86 o 
   2   1  14        0.02        2.11      7.38 o 
   1   2  14        3.34        5.54      4.50 o 
   2   2  14        0.71        4.02      7.30 o 
   3   2  14        1.73        2.26      7.66 o 
   1   3  14       21.93       20.97      7.56 o 
   2   3  14        1.69       15.26      5.36 o 
   3   3  14        3.89       -3.59      5.28 o 
   2   4  14        0.04       10.95     20.14 o 
   3   4  14        1.26       10.81     13.87 o 
                                                 
